# Supplementary material for: Is Infant birth weight and mothers perceived birth size associated with the practice of exclusive breastfeeding in Ghana?
Source: PLoS One. 2022 May 5;17(5):e0267179. doi: 10.1371/journal.pone.0267179 (PMC9070922; doi:10.1371/journal.pone.0267179)
Supplement: S2 Appendix — (XLSX) [file pone.0267179.s002.xlsx]

## Sheet: Sheet1
V012	V013	V014	V015	V016	V017	V018	V019	V019A	V020	V021	V022	V023	V024	V025	V026	V027	V028	V029	V030	V031	V032	V034	V040	V042	V044	V101	V102	V103	V104	V105	V106	V107	V113	V115	V116	V119	V120	V121	V122	V123	V124	V125	V127	V128	V129	V130	V131	V133	V134
21	20-24	Month and ye	Completed	1	1309	10	71	2	All woman sa	1	Western Rura	Western Rura	Western	Rural	.	1	15	.	11	12	.	1	0	Not selected	.	Western	Rural	.	.	.	Secondary	6	Sachet water	15	Pit latrine	Yes	Yes	Yes	No	No	No	Yes	Linoleum/rub	Bamboo with	Metal	Methodist	Akan	15	.
21	20-24	Month and ye	Completed	19	1309	10	71	2	All woman sa	2	Eastern Rura	Eastern Rura	Eastern	Rural	.	1	75	.	71	72	.	.	0	Selected	.	Eastern	Rural	.	.	.	Secondary	6	Sachet water	0	Pit latrine	Yes	Yes	Yes	Yes	Yes	No	No	Cement	Cement	Metal	Other Christ	Ga/Dangme	15	.
42	40-44	Year and age	Completed	3	1309	12	69	2	All woman sa	4	Central Urba	Central Urba	Central	Urban	.	1	145	.	141	142	.	1	0	Selected	.	Central	Urban	.	.	.	No education	.	Public tap/s	10	Pit latrine	No	No	No	No	Yes	No	No	Cement	Cement block	Asbestos/sla	Pentecostal/	Ga/Dangme	0	.
31	30-34	Month and ye	Completed	1	1309	12	69	2	All woman sa	4	Central Urba	Central Urba	Central	Urban	.	1	145	.	141	142	.	1	0	Not selected	.	Central	Urban	.	.	.	Secondary	3	Public tap/s	4	Flush to pit	Yes	Yes	Yes	No	Yes	No	Yes	Cement	Cement	Asbestos/sla	Islam	Mole-Dagbani	9	.
23	20-24	Month and ye	Completed	4	1309	12	69	2	All woman sa	4	Central Urba	Central Urba	Central	Urban	.	1	144	.	141	142	.	1	0	Not selected	.	Central	Urban	.	.	.	Secondary	7	Sachet water	0	Ventilated I	Yes	No	Yes	No	No	No	No	Cement	Cement	Asbestos/sla	Islam	Mole-Dagbani	16	.
34	30-34	Month and ye	Completed	3	1309	9	72	2	All woman sa	5	Northern Rur	Northern Rur	Northern	Rural	.	1	205	.	201	202	.	1	0	Not selected	.	Northern	Rural	.	.	.	Primary	4	Unprotected	45	No facility/	No	No	No	No	No	No	No	Cement	Stone with m	Thatch / pal	Catholic	Gurma	4	.
28	25-29	Month and ye	Completed	20	1309	12	69	2	All woman sa	6	Ashanti Urba	Ashanti Urba	Ashanti	Urban	.	1	144	.	141	142	.	1	0	Not selected	.	Ashanti	Urban	.	.	.	Secondary	3	Sachet water	0	Flush to pip	Yes	Yes	Yes	Yes	No	No	Yes	Cement	Cement	Asbestos/sla	Pentecostal/	Akan	9	.
27	25-29	Year and age	Completed	1	1309	11	70	2	All woman sa	7	Central Rura	Central Rura	Central	Rural	.	1	45	.	41	42	.	Husband not	0	Selected	.	Central	Rural	.	.	.	Secondary	3	Public tap/s	4	Ventilated I	Yes	No	No	Yes	No	No	No	Woolen carpe	Bricks	Asbestos/sla	Pentecostal/	Akan	9	.
40	40-44	Year and age	Completed	1	1309	11	70	2	All woman sa	7	Central Rura	Central Rura	Central	Rural	.	1	45	.	41	42	.	1	0	Not selected	.	Central	Rural	.	.	.	No education	.	River/dam/la	10	Pit latrine	No	Yes	No	No	No	No	No	Cement	Bamboo with	Palm / bambo	Traditional/	Ewe	0	.
40	40-44	Year and age	Completed	17	1309	12	69	2	All woman sa	10	Volta Rural	Volta Rural	Volta	Rural	.	1	105	.	101	102	.	.	0	Selected	.	Volta	Rural	.	.	.	No education	.	River/dam/la	180	No facility/	Yes	No	No	No	Yes	No	No	Cement	Bricks	Asbestos/sla	Catholic	Gurma	0	.
29	25-29	Month and ye	Completed	30	1309	10	71	2	All woman sa	14	Northern Urb	Northern Urb	Northern	Urban	.	1	194	.	191	192	.	1	0	Selected	.	Northern	Urban	.	.	.	Higher	3	Sachet water	0	No facility/	Yes	No	Yes	Yes	No	Yes	Yes	Linoleum/rub	Cement	Roofing shin	Islam	Grusi	15	.
38	35-39	Year and age	Completed	20	1309	10	71	2	All woman sa	16	Eastern Rura	Eastern Rura	Eastern	Rural	.	1	114	.	111	112	.	1	0	Not selected	.	Eastern	Rural	.	.	.	Secondary	4	River/dam/la	15	Ventilated I	No	No	No	No	No	No	No	Cement	Cement	Metal	Islam	Ga/Dangme	13	.
33	30-34	Month and ye	Completed	7	1309	11	70	2	All woman sa	17	Brong Ahafo	Brong Ahafo	Brong Ahafo	Urban	.	1	184	.	181	182	.	1	0	Not selected	.	Brong Ahafo	Urban	.	.	.	Secondary	3	Tube well or	5	Flush to pip	Yes	Yes	Yes	Yes	Yes	No	No	Cement	Cement block	Asbestos/sla	Catholic	Akan	9	.
22	20-24	Month and ye	Completed	22	1309	10	71	2	All woman sa	19	Ashanti Rura	Ashanti Rura	Ashanti	Rural	.	1	134	.	131	132	.	1	0	Selected	.	Ashanti	Rural	.	.	.	Secondary	1	Protected we	10	Pit latrine	No	No	No	No	No	No	No	Earth, sand	Bricks	Metal	Islam	Mande	7	.
43	40-44	Year and age	Completed	21	1309	12	69	2	All woman sa	20	Upper East R	Upper East R	Upper East	Rural	.	1	234	.	231	232	.	1	0	Selected	.	Upper East	Rural	.	.	.	No education	.	Tube well or	30	No facility/	No	Yes	No	No	Yes	No	No	Cement	Dirt	Asbestos/sla	Catholic	Mole-Dagbani	0	.
35	35-39	Month and ye	Completed	19	1309	12	69	2	All woman sa	20	Upper East R	Upper East R	Upper East	Rural	.	1	234	.	231	232	.	1	0	Not selected	.	Upper East	Rural	.	.	.	Secondary	4	Public tap/s	8	No facility/	No	Yes	No	No	Yes	No	No	Linoleum/rub	Stone with m	Asbestos/sla	Islam	Mole-Dagbani	13	.
35	35-39	Month and ye	Completed	13	1309	11	70	2	All woman sa	21	Northern Rur	Northern Rur	Northern	Rural	.	1	204	.	201	202	.	1	0	Selected	.	Northern	Rural	.	.	.	No education	.	Tube well or	120	Pit latrine	Yes	No	Yes	No	Yes	Yes	No	Cement	Covered adob	Asbestos/sla	Pentecostal/	Gurma	0	.
35	35-39	Month and ye	Completed	13	1309	11	70	2	All woman sa	21	Northern Rur	Northern Rur	Northern	Rural	.	1	204	.	201	202	.	1	0	Selected	.	Northern	Rural	.	.	.	No education	.	Tube well or	120	Pit latrine	Yes	No	Yes	No	Yes	Yes	No	Cement	Covered adob	Asbestos/sla	Pentecostal/	Gurma	0	.
29	25-29	Month and ye	Completed	29	1309	11	70	2	All woman sa	22	Upper West R	Upper West R	Upper West	Rural	.	1	255	.	251	252	.	1	0	Not selected	.	Upper West	Rural	.	.	.	No education	.	Tube well or	40	No facility/	No	No	No	No	No	No	No	Earth, sand	Stone with m	Thatch / pal	Traditional/	Mole-Dagbani	0	.
24	20-24	Month and ye	Completed	29	1309	11	70	2	All woman sa	22	Upper West R	Upper West R	Upper West	Rural	.	1	254	.	251	252	.	1	0	Selected	.	Upper West	Rural	.	.	.	No education	.	Tube well or	30	Ventilated I	No	No	No	No	Yes	No	No	Cement	Bricks	Asbestos/sla	Catholic	Grusi	0	.
31	30-34	Month and ye	Completed	9	1309	9	72	2	All woman sa	23	Brong Ahafo	Brong Ahafo	Brong Ahafo	Urban	.	1	175	.	171	172	.	Husband not	0	Not selected	.	Brong Ahafo	Urban	.	.	.	Secondary	3	Tube well or	30	Ventilated I	Yes	Yes	No	No	No	No	No	Linoleum/rub	Cement	Asbestos/sla	Other Christ	Akan	9	.
17	15-19	Month and ye	Completed	23	1309	12	69	2	All woman sa	24	Upper East R	Upper East R	Upper East	Rural	.	1	255	.	251	252	.	3	0	Not selected	.	Upper East	Rural	.	.	.	Secondary	3	Unprotected	20	No facility/	No	Yes	No	No	Yes	No	No	Cement	Bricks	Asbestos/sla	Methodist	Mole-Dagbani	9	.
31	30-34	Month and ye	Completed	20	1309	11	70	2	All woman sa	27	Northern Rur	Northern Rur	Northern	Rural	.	1	205	.	201	202	.	1	0	Selected	.	Northern	Rural	.	.	.	No education	.	Tube well or	40	No facility/	No	Yes	No	No	Yes	Yes	No	Cement	Covered adob	Metal	Pentecostal/	Gurma	0	.
26	25-29	Month and ye	Completed	21	1309	11	70	2	All woman sa	27	Northern Rur	Northern Rur	Northern	Rural	.	1	204	.	201	202	.	1	0	Not selected	.	Northern	Rural	.	.	.	No education	.	River/dam/la	20	No facility/	No	No	No	No	Yes	No	No	Cement	Uncovered ad	Asbestos/sla	No religion	Gurma	0	.
35	35-39	Month and ye	Completed	20	1309	11	70	2	All woman sa	27	Northern Rur	Northern Rur	Northern	Rural	.	1	204	.	201	202	.	1	0	Not selected	.	Northern	Rural	.	.	.	Primary	2	Tube well or	10	No facility/	No	No	No	No	Yes	No	No	Cement	Stone with m	Asbestos/sla	Pentecostal/	Gurma	2	.
37	35-39	Month and ye	Completed	16	1309	10	71	2	All woman sa	28	Greater Accr	Greater Accr	Greater Accr	Rural	.	1	64	.	61	62	.	Husband not	0	Selected	.	Greater Accr	Rural	.	.	.	Primary	4	Sachet water	0	Ventilated I	Yes	No	Yes	Yes	No	No	No	Cement	Cement	Asbestos/sla	Islam	Akan	4	.
30	30-34	Month and ye	Completed	17	1309	10	71	2	All woman sa	28	Greater Accr	Greater Accr	Greater Accr	Rural	.	1	65	.	61	62	.	1	0	Not selected	.	Greater Accr	Rural	.	.	.	Secondary	3	Sachet water	0	Pit latrine	Yes	Yes	Yes	Yes	No	No	No	Woolen carpe	Cement	Asbestos/sla	Pentecostal/	Akan	9	.
21	20-24	Month and ye	Completed	19	1309	12	69	2	All woman sa	30	Brong Ahafo	Brong Ahafo	Brong Ahafo	Rural	.	1	194	.	191	192	.	.	0	Selected	.	Brong Ahafo	Rural	.	.	.	Secondary	4	Public tap/s	8	Pit latrine	No	Yes	No	No	Yes	No	No	Cement	Dirt	Asbestos/sla	Presbyterian	Akan	13	.
30	30-34	Month and ye	Completed	27	1309	12	69	2	All woman sa	31	Volta Rural	Volta Rural	Volta	Rural	.	1	104	.	101	102	.	1	0	Selected	.	Volta	Rural	.	.	.	No education	.	Public tap/s	5	Pit latrine	No	No	No	No	Yes	No	No	Cement	Stone with m	Asbestos/sla	No religion	Gurma	0	.
16	15-19	Month and ye	Completed	22	1309	11	70	2	All woman sa	33	Eastern Rura	Eastern Rura	Eastern	Rural	.	1	125	.	121	122	.	Husband not	0	Selected	.	Eastern	Rural	.	.	.	Primary	6	Unprotected	10	Pit latrine	No	Yes	Yes	No	No	Yes	No	Cement	Dirt	Asbestos/sla	Pentecostal/	Mole-Dagbani	6	.
33	30-34	Month and ye	Completed	29	1309	12	69	2	All woman sa	35	Greater Accr	Greater Accr	Greater Accr	Urban	.	1	64	.	61	62	.	1	0	Selected	.	Greater Accr	Urban	.	.	.	Secondary	3	Public tap/s	15	Flush to sep	Yes	No	No	No	No	No	No	Cement	Plywood	Asbestos/sla	Other Christ	Ewe	9	.
34	30-34	Month and ye	Completed	10	1309	10	71	2	All woman sa	39	Northern Urb	Northern Urb	Northern	Urban	.	1	214	.	211	212	.	1	0	Selected	.	Northern	Urban	.	.	.	Primary	2	Public tap/s	20	Ventilated I	Yes	Yes	Yes	No	No	Yes	No	Linoleum/rub	Cement	Metal	Islam	Mole-Dagbani	2	.
32	30-34	Month and ye	Completed	7	1309	10	71	2	All woman sa	39	Northern Urb	Northern Urb	Northern	Urban	.	1	214	.	211	212	.	1	0	Not selected	.	Northern	Urban	.	.	.	No education	.	Public tap/s	30	Ventilated I	Yes	Yes	Yes	No	Yes	Yes	No	Cement	Cement	Metal	Islam	Mole-Dagbani	0	.
25	25-29	Month and ye	Completed	7	1309	10	71	2	All woman sa	39	Northern Urb	Northern Urb	Northern	Urban	.	1	214	.	211	212	.	1	0	Not selected	.	Northern	Urban	.	.	.	No education	.	Public tap/s	30	Ventilated I	Yes	Yes	Yes	No	Yes	Yes	No	Cement	Cement	Metal	Islam	Mole-Dagbani	0	.
25	25-29	Month and ye	Completed	7	1309	10	71	2	All woman sa	39	Northern Urb	Northern Urb	Northern	Urban	.	1	214	.	211	212	.	1	0	Not selected	.	Northern	Urban	.	.	.	No education	.	Public tap/s	30	Ventilated I	Yes	Yes	Yes	No	Yes	Yes	No	Cement	Cement	Metal	Islam	Mole-Dagbani	0	.
22	20-24	Year and age	Completed	8	1309	10	71	2	All woman sa	39	Northern Urb	Northern Urb	Northern	Urban	.	1	214	.	211	212	.	1	0	Not selected	.	Northern	Urban	.	.	.	No education	.	Public tap/s	20	No facility/	Yes	Yes	Yes	Yes	Yes	Yes	No	Woolen carpe	Stone with m	Metal	Islam	Mole-Dagbani	0	.
24	20-24	Month and ye	Completed	1	1309	11	70	2	All woman sa	42	Eastern Urba	Eastern Urba	Eastern	Urban	.	1	124	.	121	122	.	Husband not	0	Selected	.	Eastern	Urban	.	.	.	Secondary	1	Public tap/s	15	Ventilated I	Yes	No	No	No	Yes	No	No	Linoleum/rub	Cement	Asbestos/sla	Pentecostal/	Ga/Dangme	7	.
28	25-29	Month and ye	Completed	25	1309	10	71	2	All woman sa	43	Volta Urban	Volta Urban	Volta	Urban	.	1	105	.	101	102	.	1	0	Not selected	.	Volta	Urban	.	.	.	Secondary	1	Public tap/s	30	Pit latrine	Yes	Yes	Yes	No	Yes	No	No	Cement	Cement	Metal	Catholic	Ewe	7	.
31	30-34	Month and ye	Completed	27	1309	10	71	2	All woman sa	43	Volta Urban	Volta Urban	Volta	Urban	.	1	104	.	101	102	.	1	0	Selected	.	Volta	Urban	.	.	.	Higher	3	Sachet water	0	Ventilated I	Yes	Yes	Yes	Yes	Yes	No	Yes	Woolen carpe	Cement	Metal	Other Christ	Ewe	15	.
15	15-19	Month and ye	Completed	28	1309	10	71	2	All woman sa	43	Volta Urban	Volta Urban	Volta	Urban	.	1	104	.	101	102	.	.	0	Selected	.	Volta	Urban	.	.	.	Secondary	2	Public tap/s	30	Ventilated I	No	No	No	No	No	No	No	Cement	Stone with m	Metal	Pentecostal/	Ewe	8	.
25	25-29	Month and ye	Completed	17	1309	12	69	2	All woman sa	44	Upper East R	Upper East R	Upper East	Rural	.	1	234	.	231	232	.	1	0	Not selected	.	Upper East	Rural	.	.	.	No education	.	Public tap/s	10	Pit latrine	Yes	Yes	Yes	No	Yes	Yes	No	Cement	Dirt	Asbestos/sla	Islam	Mole-Dagbani	0	.
32	30-34	Month and ye	Completed	11	1309	11	70	2	All woman sa	46	Brong Ahafo	Brong Ahafo	Brong Ahafo	Rural	.	1	195	.	191	192	.	Husband not	0	Not selected	.	Brong Ahafo	Rural	.	.	.	No education	.	Public tap/s	10	No facility/	No	No	No	No	No	No	No	Cement	Bamboo with	Rustic mat	Catholic	Mole-Dagbani	0	.
36	35-39	Month and ye	Completed	17	1309	10	71	2	All woman sa	50	Upper West R	Upper West R	Upper West	Rural	.	1	254	.	251	252	.	1	0	Selected	.	Upper West	Rural	.	.	.	No education	.	Tube well or	40	Ventilated I	No	Yes	No	No	Yes	No	No	Cement	Dirt	Asbestos/sla	Pentecostal/	Mole-Dagbani	0	.
30	30-34	Month and ye	Completed	4	1309	9	72	2	All woman sa	52	Central Rura	Central Rura	Central	Rural	.	1	35	.	31	32	.	1	0	Selected	.	Central	Rural	.	.	.	Secondary	3	Sachet water	5	Ventilated I	Yes	Yes	Yes	No	Yes	No	Yes	Linoleum/rub	Cement	Asbestos/sla	Catholic	Akan	9	.
26	25-29	Month and ye	Completed	16	1309	12	69	2	All woman sa	53	Western Urba	Western Urba	Western	Urban	.	1	25	.	21	22	.	1	0	Not selected	.	Western	Urban	.	.	.	Secondary	3	Public tap/s	15	Pit latrine	Yes	Yes	Yes	No	No	No	No	Woolen carpe	Cement	Asbestos/sla	Other Christ	Akan	9	.
26	25-29	Month and ye	Completed	19	1309	11	70	2	All woman sa	54	Western Rura	Western Rura	Western	Rural	.	1	25	.	21	22	.	Husband not	0	Selected	.	Western	Rural	.	.	.	No education	.	Sachet water	0	Pit latrine	Yes	No	Yes	Yes	No	No	No	Earth, sand	Cement	Roofing shin	Pentecostal/	Akan	0	.
31	30-34	Year and age	Completed	3	1309	10	71	2	All woman sa	55	Volta Rural	Volta Rural	Volta	Rural	.	1	105	.	101	102	.	1	0	Not selected	.	Volta	Rural	.	.	.	Primary	5	Tube well or	On premises	Pit latrine	No	Yes	No	No	No	No	No	Cement	Cement	Asbestos/sla	Other Christ	Ewe	5	.
28	25-29	Month and ye	Completed	5	1309	12	69	2	All woman sa	56	Central Rura	Central Rura	Central	Rural	.	1	84	.	81	82	.	Husband not	0	Not selected	.	Central	Rural	.	.	.	Secondary	2	Not a dejure	Not a dejure	Not a dejure	Not a dejure	Not a dejure	Not a dejure	Not a dejure	Not a dejure	Not a dejure	Not a dejure	Not a dejure	Not a dejure	Not a dejure	Pentecostal/	Akan	8	.
25	25-29	Month and ye	Completed	3	1309	9	72	2	All woman sa	57	Eastern Rura	Eastern Rura	Eastern	Rural	.	1	114	.	111	112	.	1	0	Selected	.	Eastern	Rural	.	.	.	Secondary	1	Sachet water	0	Ventilated I	Yes	Yes	Yes	No	No	No	No	Cement	Cement	Asbestos/sla	Other Christ	Ewe	7	.
29	25-29	Month and ye	Completed	11	1309	12	69	2	All woman sa	58	Upper West U	Upper West U	Upper West	Urban	.	1	244	.	241	242	.	1	0	Selected	.	Upper West	Urban	.	.	.	No education	.	Tube well or	15	Ventilated I	Yes	Yes	Yes	Yes	No	Yes	No	Ceramic/marb	Cement	Metal	Islam	Mole-Dagbani	0	.
38	35-39	Month and ye	Completed	29	1309	11	70	2	All woman sa	59	Brong Ahafo	Brong Ahafo	Brong Ahafo	Rural	.	1	184	.	181	182	.	1	0	Not selected	.	Brong Ahafo	Rural	.	.	.	Secondary	4	Tube well or	15	Pit latrine	No	Yes	No	No	No	No	No	Cement	Stone with m	Asbestos/sla	Methodist	Akan	10	.
21	20-24	Month and ye	Completed	11	1309	10	71	2	All woman sa	61	Upper West R	Upper West R	Upper West	Rural	.	1	244	.	241	242	.	1	0	Not selected	.	Upper West	Rural	.	.	.	Secondary	2	Tube well or	20	No facility/	No	Yes	No	No	Yes	No	No	Earth, sand	Bricks	Roofing shin	Catholic	Mole-Dagbani	8	.
36	35-39	Month and ye	Completed	1	1309	10	71	2	All woman sa	62	Northern Rur	Northern Rur	Northern	Rural	.	1	195	.	191	192	.	1	0	Selected	.	Northern	Rural	.	.	.	No education	.	Public tap/s	30	No facility/	No	No	No	No	Yes	No	No	Cement	Bamboo with	Rustic mat	Islam	Guan	0	.
28	25-29	Year and age	Completed	13	1309	12	69	2	All woman sa	63	Western Rura	Western Rura	Western	Rural	.	1	14	.	11	12	.	Husband not	0	Selected	.	Western	Rural	.	.	.	No education	.	Not a dejure	Not a dejure	Not a dejure	Not a dejure	Not a dejure	Not a dejure	Not a dejure	Not a dejure	Not a dejure	Not a dejure	Not a dejure	Not a dejure	Not a dejure	Pentecostal/	Guan	0	.
32	30-34	Month and ye	Completed	10	1309	11	70	2	All woman sa	64	Upper East U	Upper East U	Upper East	Urban	.	1	235	.	231	232	.	1	0	Not selected	.	Upper East	Urban	.	.	.	No education	.	Tube well or	10	No facility/	Yes	Yes	Yes	Yes	Yes	Yes	No	Cement	Cement	Asbestos/sla	Islam	Mole-Dagbani	0	.
29	25-29	Month and ye	Completed	10	1309	11	70	2	All woman sa	64	Upper East U	Upper East U	Upper East	Urban	.	1	234	.	231	232	.	1	0	Not selected	.	Upper East	Urban	.	.	.	Secondary	1	Sachet water	0	Ventilated I	Yes	Yes	Yes	Yes	Yes	No	No	Linoleum/rub	Cement block	Wood planks	Islam	Mole-Dagbani	7	.
27	25-29	Year and age	Completed	11	1309	11	70	2	All woman sa	64	Upper East U	Upper East U	Upper East	Urban	.	1	234	.	231	232	.	1	0	Not selected	.	Upper East	Urban	.	.	.	Primary	3	Sachet water	0	No facility/	Yes	No	Yes	Yes	Yes	No	No	Linoleum/rub	Cement	Wood planks	Islam	Other	3	.
24	20-24	Year and age	Completed	26	1309	12	69	2	All woman sa	65	Brong Ahafo	Brong Ahafo	Brong Ahafo	Urban	.	2	184	.	181	182	.	Husband not	0	Not selected	.	Brong Ahafo	Urban	.	.	.	Primary	5	Tube well or	10	No facility/	Yes	No	No	No	No	No	No	Cement	Cement block	Asbestos/sla	Islam	Akan	5	.
18	15-19	Year and age	Completed	26	1309	12	69	2	All woman sa	65	Brong Ahafo	Brong Ahafo	Brong Ahafo	Urban	.	1	185	.	181	182	.	.	0	Not selected	.	Brong Ahafo	Urban	.	.	.	Primary	3	Tube well or	30	No facility/	No	Yes	No	No	No	No	No	Cement	Bricks	Asbestos/sla	Islam	Akan	3	.
35	35-39	Month and ye	Completed	8	1309	9	72	2	All woman sa	69	Ashanti Urba	Ashanti Urba	Ashanti	Urban	.	1	154	.	151	152	.	Husband not	0	Selected	.	Ashanti	Urban	.	.	.	Higher	4	Piped into d	On premises	Flush to sep	Yes	Yes	Yes	Yes	No	No	Yes	Ceramic/marb	Cement block	Asbestos/sla	Methodist	Akan	16	.
35	35-39	Month and ye	Completed	30	1309	10	71	2	All woman sa	72	Western Rura	Western Rura	Western	Rural	.	1	14	.	11	12	.	Husband not	0	Selected	.	Western	Rural	.	.	.	Primary	4	Tube well or	15	Ventilated I	Yes	No	No	No	No	No	No	Cement	Cement	Asbestos/sla	Other Christ	Akan	4	.
19	15-19	Month and ye	Completed	3	1309	9	72	2	All woman sa	72	Western Rura	Western Rura	Western	Rural	.	1	15	.	11	12	.	1	0	Not selected	.	Western	Rural	.	.	.	Secondary	3	River/dam/la	15	Pit latrine	Yes	Yes	Yes	No	No	No	No	Linoleum/rub	Bamboo with	Metal	Methodist	Akan	9	.
28	25-29	Month and ye	Completed	22	1309	11	70	2	All woman sa	73	Upper West R	Upper West R	Upper West	Rural	.	1	254	.	251	252	.	1	0	Not selected	.	Upper West	Rural	.	.	.	No education	.	Tube well or	40	No facility/	No	No	No	No	Yes	No	No	Cement	Cement	Asbestos/sla	Catholic	Mole-Dagbani	0	.
35	35-39	Month and ye	Completed	13	1309	12	69	2	All woman sa	74	Upper West U	Upper West U	Upper West	Urban	.	1	244	.	241	242	.	1	0	Not selected	.	Upper West	Urban	.	.	.	No education	.	Piped to yar	On premises	Ventilated I	Yes	No	Yes	No	No	No	No	Earth, sand	Cement block	Asbestos/sla	Islam	Mole-Dagbani	0	.
24	20-24	Month and ye	Completed	16	1309	12	69	2	All woman sa	74	Upper West U	Upper West U	Upper West	Urban	.	1	245	.	241	242	.	1	0	Selected	.	Upper West	Urban	.	.	.	Primary	3	Tube well or	20	Ventilated I	Yes	Yes	No	No	No	No	No	Cement	Cement	Metal	Islam	Mole-Dagbani	3	.
38	35-39	Month and ye	Completed	14	1309	12	69	2	All woman sa	74	Upper West U	Upper West U	Upper West	Urban	.	1	245	.	241	242	.	1	0	Selected	.	Upper West	Urban	.	.	.	No education	.	Piped to yar	On premises	Ventilated I	Yes	Yes	Yes	Yes	Yes	No	Yes	Ceramic/marb	Cement	Metal	Islam	Mole-Dagbani	0	.
32	30-34	Year and age	Completed	2	1309	11	70	2	All woman sa	75	Upper East R	Upper East R	Upper East	Rural	.	1	214	.	211	212	.	1	0	Selected	.	Upper East	Rural	.	.	.	No education	.	Tube well or	10	No facility/	No	Yes	No	No	Yes	Yes	No	Cement	Cement	Metal	Pentecostal/	Grusi	0	.
23	20-24	Month and ye	Completed	22	1309	11	70	2	All woman sa	77	Northern Urb	Northern Urb	Northern	Urban	.	1	194	.	191	192	.	1	0	Not selected	.	Northern	Urban	.	.	.	No education	.	River/dam/la	60	No facility/	Yes	Yes	Yes	No	Yes	No	Yes	Cement	Dirt	Roofing shin	Islam	Guan	0	.
22	20-24	Month and ye	Completed	13	1309	10	71	2	All woman sa	79	Eastern Urba	Eastern Urba	Eastern	Urban	.	1	74	.	71	72	.	1	0	Not selected	.	Eastern	Urban	.	.	.	Secondary	1	Sachet water	0	Ventilated I	Yes	Yes	Yes	No	No	No	No	Linoleum/rub	Dirt	Metal	Other Christ	Ewe	7	.
28	25-29	Month and ye	Completed	8	1309	9	72	2	All woman sa	81	Western Urba	Western Urba	Western	Urban	.	2	25	.	21	22	.	1	0	Not selected	.	Western	Urban	.	.	.	Secondary	6	Sachet water	0	Flush to sep	Yes	Yes	Yes	No	No	No	No	Cement	Cement	Asbestos/sla	Methodist	Akan	15	.
36	35-39	Month and ye	Completed	25	1309	12	69	2	All woman sa	82	Western Urba	Western Urba	Western	Urban	.	1	25	.	21	22	.	1	0	Not selected	.	Western	Urban	.	.	.	Secondary	6	Sachet water	0	Flush to pip	Yes	Yes	Yes	Yes	Yes	No	No	Cement	Cement	Asbestos/sla	Pentecostal/	Akan	15	.
19	15-19	Month and ye	Completed	6	1309	10	71	2	All woman sa	84	Brong Ahafo	Brong Ahafo	Brong Ahafo	Rural	.	1	185	.	181	182	.	1	0	Selected	.	Brong Ahafo	Rural	.	.	.	Secondary	2	Not a dejure	Not a dejure	Not a dejure	Not a dejure	Not a dejure	Not a dejure	Not a dejure	Not a dejure	Not a dejure	Not a dejure	Not a dejure	Not a dejure	Not a dejure	Other Christ	Other	8	.
22	20-24	Month and ye	Completed	1	1309	9	72	2	All woman sa	85	Upper East R	Upper East R	Upper East	Rural	.	1	235	.	231	232	.	2	0	Not selected	.	Upper East	Rural	.	.	.	No education	.	Tube well or	10	No facility/	No	Yes	No	No	Yes	No	No	Cement	Dirt	Asbestos/sla	Presbyterian	Mole-Dagbani	0	.
18	15-19	Month and ye	Completed	4	1309	9	72	2	All woman sa	85	Upper East R	Upper East R	Upper East	Rural	.	1	234	.	231	232	.	1	0	Not selected	.	Upper East	Rural	.	.	.	Primary	3	Tube well or	20	No facility/	No	No	No	No	No	No	No	Cement	Dirt	Metal	Catholic	Mole-Dagbani	3	.
20	20-24	Month and ye	Completed	2	1309	9	72	2	All woman sa	85	Upper East R	Upper East R	Upper East	Rural	.	1	235	.	231	232	.	1	0	Selected	.	Upper East	Rural	.	.	.	Secondary	1	Tube well or	20	No facility/	No	No	No	No	Yes	No	No	Cement	Dirt	Asbestos/sla	Pentecostal/	Mole-Dagbani	7	.
20	20-24	Month and ye	Completed	11	1309	12	69	2	All woman sa	90	Ashanti Rura	Ashanti Rura	Ashanti	Rural	.	1	165	.	161	162	.	Husband not	0	Selected	.	Ashanti	Rural	.	.	.	Secondary	3	Tube well or	5	Pit latrine	No	Yes	No	No	No	Yes	No	Cement	Stone with m	Metal	Pentecostal/	Akan	9	.
29	25-29	Month and ye	Completed	4	1309	12	69	2	All woman sa	91	Central Rura	Central Rura	Central	Rural	.	2	254	.	251	252	.	Husband not	0	Selected	.	Central	Rural	.	.	.	Secondary	3	Unprotected	10	Ventilated I	Yes	Yes	No	No	No	No	No	Woolen carpe	Bricks	Asbestos/sla	Methodist	Akan	9	.
29	25-29	Month and ye	Completed	4	1309	12	69	2	All woman sa	91	Central Rura	Central Rura	Central	Rural	.	2	254	.	251	252	.	Husband not	0	Selected	.	Central	Rural	.	.	.	Secondary	3	Unprotected	10	Ventilated I	Yes	Yes	No	No	No	No	No	Woolen carpe	Bricks	Asbestos/sla	Methodist	Akan	9	.
25	25-29	Month and ye	Completed	11	1309	11	70	2	All woman sa	92	Ashanti Urba	Ashanti Urba	Ashanti	Urban	.	1	164	.	161	162	.	1	0	Selected	.	Ashanti	Urban	.	.	.	Secondary	6	Tube well or	8	Ventilated I	No	Yes	No	No	No	No	No	Cement	Cement	Metal	Other Christ	Akan	15	.
33	30-34	Month and ye	Completed	10	1309	11	70	2	All woman sa	92	Ashanti Urba	Ashanti Urba	Ashanti	Urban	.	1	164	.	161	162	.	Husband not	0	Selected	.	Ashanti	Urban	.	.	.	Secondary	3	Public tap/s	10	Ventilated I	Yes	Yes	Yes	No	No	No	No	Cement	Cement	Metal	Pentecostal/	Akan	9	.
32	30-34	Month and ye	Completed	11	1309	11	70	2	All woman sa	92	Ashanti Urba	Ashanti Urba	Ashanti	Urban	.	1	165	.	161	162	.	1	0	Selected	.	Ashanti	Urban	.	.	.	Secondary	3	Piped into d	On premises	Ventilated I	Yes	Yes	Yes	No	No	No	No	Cement	Cement	Metal	Presbyterian	Akan	9	.
29	25-29	Month and ye	Completed	3	1309	12	69	2	All woman sa	93	Central Urba	Central Urba	Central	Urban	.	1	54	.	51	52	.	3	0	Not selected	.	Central	Urban	.	.	.	Higher	3	Sachet water	20	Flush to pip	Yes	Yes	Yes	Yes	No	No	No	Cement	Cement	Metal	Pentecostal/	Ga/Dangme	15	.
28	25-29	Month and ye	Completed	3	1309	12	69	2	All woman sa	93	Central Urba	Central Urba	Central	Urban	.	1	54	.	51	52	.	1	0	Selected	.	Central	Urban	.	.	.	Higher	3	Sachet water	5	Pit latrine	Yes	Yes	Yes	Yes	No	No	Yes	Ceramic/marb	Cement	Asbestos/sla	Pentecostal/	Akan	15	.
31	30-34	Month and ye	Completed	3	1309	11	70	2	All woman sa	95	Upper West R	Upper West R	Upper West	Rural	.	1	255	.	251	252	.	1	0	Not selected	.	Upper West	Rural	.	.	.	Secondary	1	Tube well or	20	No facility/	Yes	No	Yes	Yes	Yes	No	No	Cement	Cement	Asbestos/sla	Islam	Grusi	7	.
30	30-34	Month and ye	Completed	2	1309	11	70	2	All woman sa	95	Upper West R	Upper West R	Upper West	Rural	.	1	254	.	251	252	.	1	0	Not selected	.	Upper West	Rural	.	.	.	No education	.	Tube well or	20	No facility/	Yes	No	No	No	Yes	No	No	Cement	Cement	Asbestos/sla	Islam	Grusi	0	.
31	30-34	Month and ye	Completed	3	1309	11	70	2	All woman sa	96	Northern Rur	Northern Rur	Northern	Rural	.	1	205	.	201	202	.	1	0	Selected	.	Northern	Rural	.	.	.	Primary	4	Tube well or	30	No facility/	No	No	No	No	Yes	Yes	No	Cement	Covered adob	Asbestos/sla	Other Christ	Gurma	4	.
22	20-24	Month and ye	Completed	3	1309	11	70	2	All woman sa	96	Northern Rur	Northern Rur	Northern	Rural	.	1	205	.	201	202	.	2	0	Selected	.	Northern	Rural	.	.	.	No education	.	Tube well or	60	No facility/	No	No	No	No	Yes	Yes	No	Cement	Cement block	Asbestos/sla	No religion	Gurma	0	.
24	20-24	Month and ye	Completed	24	1309	10	71	2	All woman sa	97	Brong Ahafo	Brong Ahafo	Brong Ahafo	Rural	.	1	164	.	161	162	.	1	0	Selected	.	Brong Ahafo	Rural	.	.	.	Primary	4	Tube well or	10	Ventilated I	No	Yes	No	No	Yes	No	No	Cement	Cement	Metal	Pentecostal/	Guan	4	.
33	30-34	Month and ye	Completed	28	1309	11	70	2	All woman sa	99	Northern Rur	Northern Rur	Northern	Rural	.	1	195	.	191	192	.	1	0	Selected	.	Northern	Rural	.	.	.	No education	.	River/dam/la	40	No facility/	No	Yes	No	No	Yes	Yes	No	Cement	Bamboo with	Thatch / pal	Islam	Mole-Dagbani	0	.
30	30-34	Month and ye	Completed	25	1309	11	70	2	All woman sa	102	Brong Ahafo	Brong Ahafo	Brong Ahafo	Urban	.	1	174	.	171	172	.	Husband not	0	Not selected	.	Brong Ahafo	Urban	.	.	.	Secondary	1	Tube well or	20	Ventilated I	Yes	Yes	Yes	Yes	No	No	No	Cement	Cement block	Asbestos/sla	Other Christ	Akan	7	.
25	25-29	Month and ye	Completed	28	1309	10	71	2	All woman sa	105	Volta Urban	Volta Urban	Volta	Urban	.	1	94	.	91	92	.	.	0	Not selected	.	Volta	Urban	.	.	.	Secondary	6	Protected we	On premises	Pit latrine	Yes	Yes	Yes	No	Yes	No	No	Cement	Cement	Asbestos/sla	Catholic	Ewe	15	.
30	30-34	Month and ye	Completed	25	1309	10	71	2	All woman sa	106	Western Urba	Western Urba	Western	Urban	.	1	14	.	11	12	.	Husband not	0	Selected	.	Western	Urban	.	.	.	Primary	5	Sachet water	0	No facility/	Yes	No	Yes	No	No	No	No	Linoleum/rub	Cement	Asbestos/sla	Methodist	Akan	5	.
18	15-19	Month and ye	Completed	8	1309	10	71	2	All woman sa	107	Volta Rural	Volta Rural	Volta	Rural	.	1	94	.	91	92	.	1	0	Selected	.	Volta	Rural	.	.	.	Secondary	1	Protected we	On premises	Pit latrine	No	No	No	No	No	No	No	Cement	Stone with m	Asbestos/sla	Catholic	Ewe	7	.
34	30-34	Month and ye	Completed	2	1309	9	72	2	All woman sa	110	Greater Accr	Greater Accr	Greater Accr	Rural	.	1	65	.	61	62	.	1	0	Not selected	.	Greater Accr	Rural	.	.	.	No education	.	Public tap/s	70	No facility/	No	Yes	No	No	Yes	Yes	Yes	Cement	Cement	Metal	Islam	Other	0	.
36	35-39	Month and ye	Completed	22	1309	12	69	2	All woman sa	112	Greater Accr	Greater Accr	Greater Accr	Urban	.	1	84	.	81	82	.	Husband not	0	Not selected	.	Greater Accr	Urban	.	.	.	Primary	2	Public tap/s	2	No facility/	Yes	Yes	No	No	No	No	No	Linoleum/rub	Cement	Asbestos/sla	Other Christ	Ga/Dangme	2	.
29	25-29	Month and ye	Completed	8	1309	11	70	2	All woman sa	113	Western Urba	Western Urba	Western	Urban	.	1	24	.	21	22	.	1	0	Not selected	.	Western	Urban	.	.	.	Secondary	3	Sachet water	0	Flush to pit	Yes	No	Yes	Yes	No	No	No	Cement	Cement	Asbestos/sla	Other Christ	Akan	9	.
24	20-24	Month and ye	Completed	6	1309	11	70	2	All woman sa	113	Western Urba	Western Urba	Western	Urban	.	1	24	.	21	22	.	Husband not	0	Not selected	.	Western	Urban	.	.	.	Primary	3	Piped to yar	On premises	Flush to pip	Yes	Yes	Yes	Yes	No	No	No	Cement	Cement	Asbestos/sla	Pentecostal/	Akan	3	.
17	15-19	Month and ye	Completed	2	1309	12	69	2	All woman sa	117	Greater Accr	Greater Accr	Greater Accr	Urban	.	1	74	.	71	72	.	.	0	Selected	.	Greater Accr	Urban	.	.	.	Secondary	1	Sachet water	0	Pit latrine	Yes	Yes	No	No	No	No	No	Cement	Cement	Asbestos/sla	Pentecostal/	Ga/Dangme	7	.
26	25-29	Month and ye	Completed	3	1309	12	69	2	All woman sa	117	Greater Accr	Greater Accr	Greater Accr	Urban	.	1	74	.	71	72	.	1	0	Not selected	.	Greater Accr	Urban	.	.	.	Secondary	3	Sachet water	0	Ventilated I	Yes	Yes	Yes	Yes	No	No	No	Ceramic/marb	Cement	Asbestos/sla	Pentecostal/	Ewe	9	.
28	25-29	Month and ye	Completed	11	1309	11	70	2	All woman sa	118	Eastern Urba	Eastern Urba	Eastern	Urban	.	1	124	.	121	122	.	Husband not	0	Not selected	.	Eastern	Urban	.	.	.	Secondary	6	Piped to yar	On premises	Flush to pip	Yes	Yes	Yes	Yes	No	No	No	Linoleum/rub	Cement block	Asbestos/sla	Pentecostal/	Akan	15	.
33	30-34	Month and ye	Completed	20	1309	12	69	2	All woman sa	120	Western Urba	Western Urba	Western	Urban	.	1	25	.	21	22	.	1	0	Selected	.	Western	Urban	.	.	.	Secondary	3	Piped into d	On premises	Flush to pit	Yes	Yes	Yes	Yes	Yes	Yes	Yes	Cement	Cement	Asbestos/sla	Methodist	Akan	9	.
25	25-29	Month and ye	Completed	19	1309	12	69	2	All woman sa	120	Western Urba	Western Urba	Western	Urban	.	1	25	.	21	22	.	Husband not	0	Not selected	.	Western	Urban	.	.	.	Higher	4	Not a dejure	Not a dejure	Not a dejure	Not a dejure	Not a dejure	Not a dejure	Not a dejure	Not a dejure	Not a dejure	Not a dejure	Not a dejure	Not a dejure	Not a dejure	Catholic	Akan	16	.
23	20-24	Month and ye	Completed	24	1309	11	70	2	All woman sa	124	Greater Accr	Greater Accr	Greater Accr	Rural	.	1	55	.	51	52	.	Husband not	0	Selected	.	Greater Accr	Rural	.	.	.	Secondary	6	Sachet water	13	Ventilated I	Yes	Yes	Yes	No	No	No	No	Cement	Cement	Metal	Pentecostal/	Akan	15	.
30	30-34	Month and ye	Completed	24	1309	11	70	2	All woman sa	124	Greater Accr	Greater Accr	Greater Accr	Rural	.	1	54	.	51	52	.	1	0	Not selected	.	Greater Accr	Rural	.	.	.	Secondary	3	Sachet water	10	Ventilated I	Yes	No	Yes	No	No	No	No	Cement	Cement	Metal	Pentecostal/	Ga/Dangme	9	.
41	40-44	Month and ye	Completed	4	1309	12	69	2	All woman sa	126	Central Urba	Central Urba	Central	Urban	.	1	195	.	191	192	.	.	0	Not selected	.	Central	Urban	.	.	.	No education	.	Public tap/s	20	No facility/	Yes	No	No	No	No	No	No	Cement	Cement	Asbestos/sla	No religion	Akan	0	.
20	20-24	Month and ye	Completed	2	1309	12	69	2	All woman sa	126	Central Urba	Central Urba	Central	Urban	.	1	194	.	191	192	.	.	0	Selected	.	Central	Urban	.	.	.	Secondary	3	Public tap/s	60	No facility/	Yes	No	No	No	No	No	No	Cement	Dirt	Roofing shin	Other Christ	Akan	9	.
37	35-39	Month and ye	Completed	8	1309	12	69	2	All woman sa	133	Brong Ahafo	Brong Ahafo	Brong Ahafo	Rural	.	1	194	.	191	192	.	1	0	Selected	.	Brong Ahafo	Rural	.	.	.	No education	.	River/dam/la	15	Pit latrine	No	No	No	No	No	No	No	Earth, sand	Dirt	Thatch / pal	Methodist	Mole-Dagbani	0	.
29	25-29	Month and ye	Completed	11	1309	12	69	2	All woman sa	135	Brong Ahafo	Brong Ahafo	Brong Ahafo	Rural	.	1	185	.	181	182	.	Husband not	0	Selected	.	Brong Ahafo	Rural	.	.	.	Secondary	3	Not a dejure	Not a dejure	Not a dejure	Not a dejure	Not a dejure	Not a dejure	Not a dejure	Not a dejure	Not a dejure	Not a dejure	Not a dejure	Not a dejure	Not a dejure	Methodist	Mole-Dagbani	9	.
21	20-24	Month and ye	Completed	21	1309	10	71	2	All woman sa	137	Upper East R	Upper East R	Upper East	Rural	.	1	235	.	231	232	.	1	0	Selected	.	Upper East	Rural	.	.	.	Secondary	No years com	Tube well or	15	No facility/	No	No	No	No	No	No	No	Cement	Dirt	Asbestos/sla	Catholic	Mole-Dagbani	6	.
36	35-39	Year and age	Completed	22	1309	10	71	2	All woman sa	137	Upper East R	Upper East R	Upper East	Rural	.	1	235	.	231	232	.	1	0	Selected	.	Upper East	Rural	.	.	.	No education	.	Tube well or	20	No facility/	Yes	Yes	No	No	Yes	No	No	Cement	Dirt	Asbestos/sla	Other Christ	Mole-Dagbani	0	.
21	20-24	Year and age	Completed	20	1309	10	71	2	All woman sa	137	Upper East R	Upper East R	Upper East	Rural	.	1	234	.	231	232	.	.	0	Not selected	.	Upper East	Rural	.	.	.	Primary	3	Tube well or	15	No facility/	No	Yes	No	No	Yes	No	No	Cement	Dirt	Thatch / pal	Catholic	Mole-Dagbani	3	.
31	30-34	Year and age	Completed	22	1309	10	71	2	All woman sa	137	Upper East R	Upper East R	Upper East	Rural	.	1	234	.	231	232	.	1	0	Not selected	.	Upper East	Rural	.	.	.	Primary	4	Tube well or	28	Pit latrine	No	No	No	No	Yes	No	No	Cement	Dirt	Asbestos/sla	Pentecostal/	Mole-Dagbani	4	.
33	30-34	Year and age	Completed	26	1309	12	69	2	All woman sa	139	Upper West R	Upper West R	Upper West	Rural	.	1	244	.	241	242	.	1	0	Not selected	.	Upper West	Rural	.	.	.	No education	.	Public tap/s	10	Pit latrine	No	Yes	No	No	Yes	Yes	No	Dung	Bricks	Roofing shin	Catholic	Mole-Dagbani	0	.
22	20-24	Month and ye	Completed	23	1309	10	71	2	All woman sa	140	Western Rura	Western Rura	Western	Rural	.	1	35	.	31	32	.	.	0	Selected	.	Western	Rural	.	.	.	Secondary	5	Tube well or	50	No facility/	Yes	No	Yes	Yes	No	No	No	Cement	Cement	Asbestos/sla	Islam	Akan	14	.
24	20-24	Year and age	Completed	23	1309	10	71	2	All woman sa	140	Western Rura	Western Rura	Western	Rural	.	1	35	.	31	32	.	1	0	Selected	.	Western	Rural	.	.	.	Secondary	2	Tube well or	15	No facility/	Yes	Yes	Yes	No	No	No	No	Cement	Cement	Asbestos/sla	Pentecostal/	Akan	8	.
37	35-39	Month and ye	Completed	26	1309	11	70	2	All woman sa	141	Western Rura	Western Rura	Western	Rural	.	1	14	.	11	12	.	Husband not	0	Selected	.	Western	Rural	.	.	.	Secondary	3	Not a dejure	Not a dejure	Not a dejure	Not a dejure	Not a dejure	Not a dejure	Not a dejure	Not a dejure	Not a dejure	Not a dejure	Not a dejure	Not a dejure	Not a dejure	Pentecostal/	Akan	9	.
27	25-29	Month and ye	Completed	25	1309	11	70	2	All woman sa	141	Western Rura	Western Rura	Western	Rural	.	1	14	.	11	12	.	1	0	Selected	.	Western	Rural	.	.	.	Secondary	3	Sachet water	5	Ventilated I	Yes	Yes	Yes	No	No	No	Yes	Ceramic/marb	Cement	Metal	Pentecostal/	Akan	9	.
26	25-29	Month and ye	Completed	29	1309	10	71	2	All woman sa	142	Upper West U	Upper West U	Upper West	Urban	.	2	244	.	241	242	.	4	0	Not selected	.	Upper West	Urban	.	.	.	Higher	2	Tube well or	15	No facility/	No	No	No	No	No	No	No	Earth, sand	Bricks	Roofing shin	Catholic	Mole-Dagbani	14	.
36	35-39	Month and ye	Completed	27	1309	12	69	2	All woman sa	147	Western Urba	Western Urba	Western	Urban	.	1	25	.	21	22	.	1	0	Selected	.	Western	Urban	.	.	.	No education	.	Public tap/s	10	Pit latrine	Yes	No	Yes	No	No	No	No	Cement	Cement	Asbestos/sla	Pentecostal/	Mole-Dagbani	0	.
36	35-39	Month and ye	Completed	25	1309	11	70	2	All woman sa	148	Greater Accr	Greater Accr	Greater Accr	Urban	.	1	65	.	61	62	.	.	0	Not selected	.	Greater Accr	Urban	.	.	.	Secondary	2	Piped into d	On premises	Flush to pip	Yes	No	Yes	No	No	No	No	Woolen carpe	Cement	Asbestos/sla	Traditional/	Ga/Dangme	8	.
45	45-49	Year and age	Completed	26	1309	12	69	2	All woman sa	149	Northern Urb	Northern Urb	Northern	Urban	.	1	214	.	211	212	.	1	0	Not selected	.	Northern	Urban	.	.	.	No education	.	Public tap/s	20	Ventilated I	Yes	Yes	Yes	Yes	Yes	No	No	Cement	Cement	Asbestos/sla	Islam	Mole-Dagbani	0	.
23	20-24	Year and age	Completed	26	1309	12	69	2	All woman sa	151	Greater Accr	Greater Accr	Greater Accr	Urban	.	1	75	.	71	72	.	1	0	Not selected	.	Greater Accr	Urban	.	.	.	No education	.	Public tap/s	15	Ventilated I	Yes	No	Yes	No	No	No	No	Cement	Cement	Asbestos/sla	Islam	Other	0	.
20	20-24	Month and ye	Completed	20	1309	12	69	2	All woman sa	153	Upper East U	Upper East U	Upper East	Urban	.	1	224	.	221	222	.	.	0	Not selected	.	Upper East	Urban	.	.	.	Secondary	3	Tube well or	5	No facility/	No	Yes	No	No	Yes	No	No	Cement	Stone with m	Metal	Pentecostal/	Mole-Dagbani	9	.
25	25-29	Month and ye	Completed	7	1309	9	72	2	All woman sa	154	Brong Ahafo	Brong Ahafo	Brong Ahafo	Urban	.	1	164	.	161	162	.	1	0	Not selected	.	Brong Ahafo	Urban	.	.	.	Higher	2	Sachet water	0	Ventilated I	Yes	Yes	Yes	Yes	No	Yes	No	Cement	Cement	Metal	Catholic	Guan	14	.
24	20-24	Month and ye	Completed	17	1309	11	70	2	All woman sa	156	Greater Accr	Greater Accr	Greater Accr	Rural	.	1	54	.	51	52	.	1	0	Selected	.	Greater Accr	Rural	.	.	.	Primary	6	Sachet water	5	Flush to pit	Yes	Yes	Yes	Yes	No	No	No	Cement	Cement	Metal	Pentecostal/	Ewe	6	.
27	25-29	Month and ye	Completed	5	1309	10	71	2	All woman sa	158	Central Urba	Central Urba	Central	Urban	.	1	44	.	41	42	.	.	0	Not selected	.	Central	Urban	.	.	.	Higher	3	Piped to yar	On premises	Flush to sep	Yes	Yes	Yes	Yes	No	No	No	Woolen carpe	Cement block	Asbestos/sla	Pentecostal/	Akan	15	.
36	35-39	Month and ye	Completed	25	1309	10	71	2	All woman sa	159	Eastern Urba	Eastern Urba	Eastern	Urban	.	1	75	.	71	72	.	1	0	Selected	.	Eastern	Urban	.	.	.	Secondary	1	Piped into d	On premises	Flush to sep	Yes	Yes	Yes	Yes	Yes	No	No	Ceramic/marb	Cement	Asbestos/sla	Anglican	Guan	7	.
24	20-24	Month and ye	Completed	25	1309	10	71	2	All woman sa	159	Eastern Urba	Eastern Urba	Eastern	Urban	.	1	75	.	71	72	.	1	0	Selected	.	Eastern	Urban	.	.	.	Secondary	6	Sachet water	0	Ventilated I	Yes	Yes	Yes	Yes	No	No	Yes	Linoleum/rub	Cement	Metal	Methodist	Akan	15	.
24	20-24	Month and ye	Completed	23	1309	11	70	2	All woman sa	161	Upper East R	Upper East R	Upper East	Rural	.	2	224	.	221	222	.	1	0	Selected	.	Upper East	Rural	.	.	.	Primary	4	Tube well or	15	No facility/	No	Yes	No	Yes	Yes	Yes	No	Cement	Dirt	Metal	Pentecostal/	Mole-Dagbani	4	.
20	20-24	Month and ye	Completed	1	1309	9	72	2	All woman sa	164	Northern Urb	Northern Urb	Northern	Urban	.	1	214	.	211	212	.	1	0	Selected	.	Northern	Urban	.	.	.	No education	.	Public tap/s	25	Ventilated I	Yes	No	No	No	Yes	No	No	Cement	Cement	Metal	Islam	Mole-Dagbani	0	.
40	40-44	Month and ye	Completed	29	1309	10	71	2	All woman sa	164	Northern Urb	Northern Urb	Northern	Urban	.	1	214	.	211	212	.	1	0	Not selected	.	Northern	Urban	.	.	.	No education	.	Public tap/s	45	Ventilated I	Yes	Yes	Yes	No	Yes	No	No	Woolen carpe	Cement	Metal	Islam	Mole-Dagbani	0	.
35	35-39	Month and ye	Completed	5	1309	9	72	2	All woman sa	167	Greater Accr	Greater Accr	Greater Accr	Urban	.	1	64	.	61	62	.	1	0	Not selected	.	Greater Accr	Urban	.	.	.	Secondary	3	Sachet water	0	Pit latrine	Yes	Yes	Yes	No	No	No	No	Cement	Cement	Asbestos/sla	No religion	Akan	9	.
35	35-39	Month and ye	Completed	5	1309	9	72	2	All woman sa	167	Greater Accr	Greater Accr	Greater Accr	Urban	.	1	64	.	61	62	.	1	0	Not selected	.	Greater Accr	Urban	.	.	.	Secondary	3	Sachet water	0	Pit latrine	Yes	Yes	Yes	No	No	No	No	Cement	Cement	Asbestos/sla	No religion	Akan	9	.
36	35-39	Month and ye	Completed	6	1309	9	72	2	All woman sa	167	Greater Accr	Greater Accr	Greater Accr	Urban	.	1	65	.	61	62	.	1	0	Selected	.	Greater Accr	Urban	.	.	.	Secondary	3	Sachet water	0	Pit latrine	No	Yes	No	No	Yes	No	No	Cement	Cement	Asbestos/sla	Pentecostal/	Akan	9	.
37	35-39	Month and ye	Completed	6	1309	9	72	2	All woman sa	167	Greater Accr	Greater Accr	Greater Accr	Urban	.	1	64	.	61	62	.	1	0	Selected	.	Greater Accr	Urban	.	.	.	Secondary	3	Sachet water	0	Pit latrine	Yes	Yes	Yes	No	Yes	No	No	Cement	Plywood	Asbestos/sla	Pentecostal/	Ewe	9	.
28	25-29	Month and ye	Completed	8	1309	12	69	2	All woman sa	168	Western Urba	Western Urba	Western	Urban	.	1	15	.	11	12	.	1	0	Selected	.	Western	Urban	.	.	.	Secondary	3	Sachet water	0	Ventilated I	Yes	Yes	Yes	No	No	No	No	Cement	Cement	Asbestos/sla	Pentecostal/	Akan	9	.
28	25-29	Month and ye	Completed	11	1309	11	70	2	All woman sa	172	Eastern Urba	Eastern Urba	Eastern	Urban	.	1	114	.	111	112	.	1	0	Not selected	.	Eastern	Urban	.	.	.	Higher	3	Sachet water	0	Ventilated I	Yes	Yes	Yes	Yes	No	No	No	Linoleum/rub	Cement block	Asbestos/sla	Pentecostal/	Akan	15	.
38	35-39	Month and ye	Completed	10	1309	11	70	2	All woman sa	172	Eastern Urba	Eastern Urba	Eastern	Urban	.	1	115	.	111	112	.	1	0	Not selected	.	Eastern	Urban	.	.	.	Secondary	3	Tube well or	On premises	Flush to pip	Yes	Yes	Yes	No	No	No	No	Cement	Cement block	Asbestos/sla	Presbyterian	Akan	9	.
25	25-29	Month and ye	Completed	17	1309	10	71	2	All woman sa	174	Eastern Urba	Eastern Urba	Eastern	Urban	.	1	74	.	71	72	.	1	0	Selected	.	Eastern	Urban	.	.	.	Secondary	1	Sachet water	0	Ventilated I	Yes	Yes	Yes	Yes	No	No	No	Woolen carpe	Cement	Metal	Pentecostal/	Ewe	7	.
23	20-24	Month and ye	Completed	29	1309	12	69	2	All woman sa	176	Volta Urban	Volta Urban	Volta	Urban	.	1	94	.	91	92	.	1	0	Selected	.	Volta	Urban	.	.	.	Higher	2	Public tap/s	5	Flush to sep	Yes	No	Yes	No	No	No	No	Earth, sand	Cement	Asbestos/sla	Catholic	Ewe	14	.
40	40-44	Month and ye	Completed	17	1309	11	70	2	All woman sa	178	Ashanti Urba	Ashanti Urba	Ashanti	Urban	.	1	155	.	151	152	.	1	0	Selected	.	Ashanti	Urban	.	.	.	Secondary	3	Public tap/s	5	Ventilated I	Yes	Yes	Yes	Yes	No	No	Yes	Cement	Cement	Asbestos/sla	Catholic	Akan	9	.
20	20-24	Month and ye	Completed	28	1309	12	69	2	All woman sa	179	Brong Ahafo	Brong Ahafo	Brong Ahafo	Rural	.	1	174	.	171	172	.	1	0	Not selected	.	Brong Ahafo	Rural	.	.	.	Secondary	3	Tube well or	On premises	Ventilated I	Yes	Yes	No	No	No	No	No	Cement	Cement block	Asbestos/sla	Pentecostal/	Akan	9	.
30	30-34	Month and ye	Completed	15	1309	12	69	2	All woman sa	180	Brong Ahafo	Brong Ahafo	Brong Ahafo	Rural	.	1	175	.	171	172	.	1	0	Not selected	.	Brong Ahafo	Rural	.	.	.	Secondary	1	Protected we	4	Ventilated I	No	Yes	No	No	No	No	No	Woolen carpe	Cement	Asbestos/sla	Presbyterian	Akan	7	.
32	30-34	Month and ye	Completed	15	1309	12	69	2	All woman sa	181	Greater Accr	Greater Accr	Greater Accr	Urban	.	1	54	.	51	52	.	1	0	Not selected	.	Greater Accr	Urban	.	.	.	Secondary	3	Sachet water	2	Flush to sep	Yes	Yes	Yes	Yes	No	No	No	Woolen carpe	Cement	Metal	Pentecostal/	Akan	9	.
34	30-34	Year and age	Completed	22	1309	12	69	2	All woman sa	182	Eastern Rura	Eastern Rura	Eastern	Rural	.	1	135	.	131	132	.	1	0	Not selected	.	Eastern	Rural	.	.	.	Secondary	No years com	Tube well or	20	Pit latrine	No	Yes	No	No	No	No	No	Linoleum/rub	Stone with m	Asbestos/sla	Presbyterian	Akan	6	.
33	30-34	Month and ye	Completed	19	1309	10	71	2	All woman sa	183	Upper East U	Upper East U	Upper East	Urban	.	1	225	.	221	222	.	1	0	Selected	.	Upper East	Urban	.	.	.	Primary	1	Piped into d	On premises	Ventilated I	Yes	Yes	Yes	Yes	Yes	Yes	Yes	Linoleum/rub	Cement	Metal	Catholic	Mole-Dagbani	1	.
19	15-19	Month and ye	Completed	18	1309	10	71	2	All woman sa	183	Upper East U	Upper East U	Upper East	Urban	.	1	225	.	221	222	.	6	0	Selected	.	Upper East	Urban	.	.	.	Primary	6	Public tap/s	20	No facility/	Yes	Yes	Yes	No	Yes	Yes	No	Cement	Dirt	Metal	Islam	Mole-Dagbani	6	.
20	20-24	Month and ye	Completed	17	1309	10	71	2	All woman sa	183	Upper East U	Upper East U	Upper East	Urban	.	1	225	.	221	222	.	1	0	Not selected	.	Upper East	Urban	.	.	.	Secondary	3	Piped to yar	On premises	No facility/	Yes	No	Yes	No	No	No	No	Cement	Stone with m	Metal	Islam	Mole-Dagbani	9	.
35	35-39	Month and ye	Completed	17	1309	10	71	2	All woman sa	186	Brong Ahafo	Brong Ahafo	Brong Ahafo	Urban	.	1	184	.	181	182	.	Husband not	0	Selected	.	Brong Ahafo	Urban	.	.	.	Secondary	No years com	Not a dejure	Not a dejure	Not a dejure	Not a dejure	Not a dejure	Not a dejure	Not a dejure	Not a dejure	Not a dejure	Not a dejure	Not a dejure	Not a dejure	Not a dejure	Presbyterian	Akan	6	.
38	35-39	Month and ye	Completed	27	1309	12	69	2	All woman sa	188	Ashanti Urba	Ashanti Urba	Ashanti	Urban	.	1	145	.	141	142	.	Husband not	0	Not selected	.	Ashanti	Urban	.	.	.	Secondary	3	Piped into d	On premises	Pit latrine	Yes	No	Yes	Yes	No	No	No	Woolen carpe	Cement	Roofing shin	Methodist	Akan	9	.
24	20-24	Month and ye	Completed	30	1309	12	69	2	All woman sa	190	Greater Accr	Greater Accr	Greater Accr	Urban	.	1	75	.	71	72	.	1	0	Not selected	.	Greater Accr	Urban	.	.	.	Higher	1	Sachet water	0	Ventilated I	Yes	Yes	Yes	Yes	No	No	Yes	Ceramic/marb	Cement	Metal	Islam	Other	13	.
21	20-24	Month and ye	Completed	11	1309	12	69	2	All woman sa	194	Upper East R	Upper East R	Upper East	Rural	.	1	225	.	221	222	.	1	0	Not selected	.	Upper East	Rural	.	.	.	Primary	2	Tube well or	10	No facility/	No	No	No	No	No	No	No	Dung	Bricks	Roofing shin	Islam	Mole-Dagbani	2	.
35	35-39	Month and ye	Completed	20	1309	12	69	2	All woman sa	195	Upper East R	Upper East R	Upper East	Rural	.	1	254	.	251	252	.	1	0	Selected	.	Upper East	Rural	.	.	.	Primary	4	Tube well or	40	No facility/	No	Yes	No	No	Yes	No	No	Cement	Dirt	Ceramic tile	Catholic	Mole-Dagbani	4	.
31	30-34	Month and ye	Completed	20	1309	12	69	2	All woman sa	195	Upper East R	Upper East R	Upper East	Rural	.	1	255	.	251	252	.	1	0	Not selected	.	Upper East	Rural	.	.	.	Primary	5	Protected we	10	No facility/	No	Yes	Yes	No	Yes	No	No	Cement	Stone with l	Asbestos/sla	Other Christ	Mole-Dagbani	5	.
16	15-19	Month and ye	Completed	19	1309	12	69	2	All woman sa	195	Upper East R	Upper East R	Upper East	Rural	.	1	255	.	251	252	.	.	0	Not selected	.	Upper East	Rural	.	.	.	Secondary	1	River/dam/la	60	No facility/	No	Yes	No	No	Yes	No	No	Cement	Stone with l	Asbestos/sla	Presbyterian	Mole-Dagbani	7	.
30	30-34	Month and ye	Completed	20	1309	12	69	2	All woman sa	195	Upper East R	Upper East R	Upper East	Rural	.	1	255	.	251	252	.	1	0	Selected	.	Upper East	Rural	.	.	.	Secondary	3	Tube well or	20	No facility/	No	No	No	No	Yes	No	No	Earth, sand	Stone with l	Thatch / pal	Catholic	Mole-Dagbani	9	.
37	35-39	Month and ye	Completed	8	1309	12	69	2	All woman sa	196	Greater Accr	Greater Accr	Greater Accr	Urban	.	1	85	.	81	82	.	1	0	Not selected	.	Greater Accr	Urban	.	.	.	Secondary	3	Public tap/s	10	Ventilated I	No	Yes	Yes	No	No	No	No	Cement	Cement	Roofing shin	Islam	Akan	9	.
29	25-29	Month and ye	Completed	3	1309	11	70	2	All woman sa	198	Central Rura	Central Rura	Central	Rural	.	1	34	.	31	32	.	.	0	Selected	.	Central	Rural	.	.	.	Secondary	3	Public tap/s	10	Ventilated I	Yes	Yes	Yes	No	No	No	No	Linoleum/rub	Stone with m	Asbestos/sla	Pentecostal/	Akan	9	.
45	45-49	Month and ye	Completed	26	1309	11	70	2	All woman sa	199	Northern Rur	Northern Rur	Northern	Rural	.	1	215	.	211	212	.	1	0	Not selected	.	Northern	Rural	.	.	.	No education	.	River/dam/la	20	No facility/	No	Yes	No	No	No	No	No	Cement	Stone with m	Thatch / pal	Pentecostal/	Gurma	0	.
20	20-24	Month and ye	Completed	26	1309	11	70	2	All woman sa	199	Northern Rur	Northern Rur	Northern	Rural	.	1	215	.	211	212	.	1	0	Selected	.	Northern	Rural	.	.	.	No education	.	River/dam/la	20	No facility/	No	Yes	No	No	Yes	Yes	No	Cement	Dirt	Metal	Pentecostal/	Gurma	0	.
20	20-24	Month and ye	Completed	26	1309	11	70	2	All woman sa	199	Northern Rur	Northern Rur	Northern	Rural	.	1	215	.	211	212	.	1	0	Selected	.	Northern	Rural	.	.	.	No education	.	River/dam/la	25	No facility/	No	Yes	No	No	No	No	No	Cement	Dirt	Thatch / pal	Islam	Gurma	0	.
27	25-29	Month and ye	Completed	27	1309	11	70	2	All woman sa	199	Northern Rur	Northern Rur	Northern	Rural	.	1	215	.	211	212	.	1	0	Not selected	.	Northern	Rural	.	.	.	No education	.	River/dam/la	20	No facility/	No	No	No	No	Yes	No	No	Cement	Stone with m	Thatch / pal	Pentecostal/	Gurma	0	.
28	25-29	Month and ye	Completed	9	1309	12	69	2	All woman sa	203	Greater Accr	Greater Accr	Greater Accr	Urban	.	1	54	.	51	52	.	1	0	Not selected	.	Greater Accr	Urban	.	.	.	Primary	1	Public tap/s	2	Pit latrine	Yes	Yes	Yes	No	Yes	No	No	Cement	Cement	Asbestos/sla	Islam	Other	1	.
21	20-24	Year and age	Completed	6	1309	9	72	2	All woman sa	206	Upper East R	Upper East R	Upper East	Rural	.	1	235	.	231	232	.	1	0	Selected	.	Upper East	Rural	.	.	.	Secondary	2	Tube well or	32	No facility/	No	No	No	No	Yes	No	No	Cement	Dirt	Metal	Traditional/	Mole-Dagbani	8	.
30	30-34	Month and ye	Completed	2	1309	12	69	2	All woman sa	208	Central Urba	Central Urba	Central	Urban	.	1	244	.	241	242	.	1	0	Not selected	.	Central	Urban	.	.	.	Secondary	3	Piped to yar	On premises	Ventilated I	Yes	Yes	Yes	No	Yes	No	No	Woolen carpe	Cement	Roofing shin	Islam	Guan	9	.
22	20-24	Month and ye	Completed	14	1309	11	70	2	All woman sa	211	Volta Rural	Volta Rural	Volta	Rural	.	1	105	.	101	102	.	.	0	Not selected	.	Volta	Rural	.	.	.	Primary	3	Public tap/s	30	Pit latrine	No	No	No	No	No	No	No	Cement	Cement block	Roofing shin	Presbyterian	Ewe	3	.
30	30-34	Month and ye	Completed	1	1309	11	70	2	All woman sa	212	Ashanti Urba	Ashanti Urba	Ashanti	Urban	.	1	145	.	141	142	.	1	0	Selected	.	Ashanti	Urban	.	.	.	No education	.	Public tap/s	On premises	Ventilated I	Yes	No	Yes	Yes	No	No	No	Linoleum/rub	Cement	Roofing shin	Pentecostal/	Mole-Dagbani	0	.
38	35-39	Month and ye	Completed	17	1309	12	69	2	All woman sa	213	Northern Urb	Northern Urb	Northern	Urban	.	1	215	.	211	212	.	1	0	Selected	.	Northern	Urban	.	.	.	No education	.	Piped to yar	On premises	No facility/	Yes	Yes	Yes	No	No	Yes	No	Cement	Cement	Metal	Islam	Mole-Dagbani	0	.
24	20-24	Month and ye	Completed	6	1309	11	70	2	All woman sa	214	Upper East R	Upper East R	Upper East	Rural	.	1	225	.	221	222	.	1	0	Selected	.	Upper East	Rural	.	.	.	Primary	4	Tube well or	25	Ventilated I	No	Yes	No	No	Yes	Yes	No	Dung	Dirt	Thatch / pal	Pentecostal/	Grusi	4	.
38	35-39	Month and ye	Completed	20	1309	10	71	2	All woman sa	218	Western Urba	Western Urba	Western	Urban	.	1	25	.	21	22	.	1	0	Selected	.	Western	Urban	.	.	.	Primary	6	Sachet water	0	Flush to sep	Yes	Yes	Yes	No	Yes	No	No	Cement	Cement	Roofing shin	Islam	Mole-Dagbani	6	.
22	20-24	Month and ye	Completed	1	1309	11	70	2	All woman sa	219	Upper West R	Upper West R	Upper West	Rural	.	1	244	.	241	242	.	1	0	Selected	.	Upper West	Rural	.	.	.	Primary	4	Tube well or	30	No facility/	No	Yes	No	No	Yes	No	No	Ceramic/marb	Cement	Asbestos/sla	Pentecostal/	Mole-Dagbani	4	.
30	30-34	Month and ye	Completed	1	1309	11	70	2	All woman sa	219	Upper West R	Upper West R	Upper West	Rural	.	1	244	.	241	242	.	1	0	Not selected	.	Upper West	Rural	.	.	.	No education	.	Tube well or	120	No facility/	No	No	No	No	Yes	No	No	Dung	Cement	Roofing shin	Catholic	Mole-Dagbani	0	.
37	35-39	Month and ye	Completed	11	1309	10	71	2	All woman sa	220	Brong Ahafo	Brong Ahafo	Brong Ahafo	Rural	.	1	164	.	161	162	.	1	0	Selected	.	Brong Ahafo	Rural	.	.	.	Secondary	3	Public tap/s	10	Pit latrine	Yes	Yes	Yes	Yes	Yes	Yes	Yes	Cement	Cement	Metal	Pentecostal/	Akan	9	.
28	25-29	Month and ye	Completed	1	1309	9	72	2	All woman sa	222	Upper West R	Upper West R	Upper West	Rural	.	1	254	.	251	252	.	1	0	Selected	.	Upper West	Rural	.	.	.	Secondary	3	Tube well or	120	No facility/	No	Yes	No	No	Yes	No	No	Cement	Dirt	Asbestos/sla	Catholic	Mole-Dagbani	9	.
26	25-29	Month and ye	Completed	2	1309	9	72	2	All woman sa	222	Upper West R	Upper West R	Upper West	Rural	.	1	254	.	251	252	.	Husband not	0	Selected	.	Upper West	Rural	.	.	.	Secondary	3	Tube well or	120	No facility/	No	No	No	No	Yes	No	No	Cement	Cement	Asbestos/sla	Catholic	Mole-Dagbani	9	.
36	35-39	Month and ye	Completed	2	1309	10	71	2	All woman sa	223	Northern Rur	Northern Rur	Northern	Rural	.	1	215	.	211	212	.	1	0	Not selected	.	Northern	Rural	.	.	.	No education	.	Tube well or	25	No facility/	Yes	Yes	Yes	No	Yes	No	No	Cement	Stone with m	Metal	Islam	Mole-Dagbani	0	.
27	25-29	Month and ye	Completed	29	1309	12	69	2	All woman sa	225	Upper East R	Upper East R	Upper East	Rural	.	1	224	.	221	222	.	1	0	Not selected	.	Upper East	Rural	.	.	.	Secondary	3	Tube well or	5	No facility/	Yes	Yes	Yes	No	Yes	Yes	No	Cement	Stone with m	Metal	Catholic	Mole-Dagbani	9	.
33	30-34	Month and ye	Completed	1	1309	11	70	2	All woman sa	226	Central Urba	Central Urba	Central	Urban	.	1	35	.	31	32	.	1	0	Selected	.	Central	Urban	.	.	.	Higher	4	Sachet water	25	Flush to sep	Yes	Yes	Yes	Yes	No	No	Yes	Ceramic/marb	Cement	Metal	Pentecostal/	Akan	16	.
41	40-44	Year and age	Completed	11	1309	10	71	2	All woman sa	227	Upper East R	Upper East R	Upper East	Rural	.	1	234	.	231	232	.	1	0	Not selected	.	Upper East	Rural	.	.	.	No education	.	Tube well or	8	Pit latrine	No	Yes	No	No	Yes	No	No	Cement	Dirt	Asbestos/sla	Pentecostal/	Mole-Dagbani	0	.
27	25-29	Year and age	Completed	24	1309	11	70	2	All woman sa	230	Upper East U	Upper East U	Upper East	Urban	.	1	234	.	231	232	.	1	0	Not selected	.	Upper East	Urban	.	.	.	Primary	3	Tube well or	11	No facility/	Yes	Yes	Yes	No	Yes	No	No	Linoleum/rub	Cement	Wood planks	Islam	Mole-Dagbani	3	.
30	30-34	Month and ye	Completed	25	1309	11	70	2	All woman sa	230	Upper East U	Upper East U	Upper East	Urban	.	1	235	.	231	232	.	1	0	Selected	.	Upper East	Urban	.	.	.	Primary	4	Piped to yar	On premises	Ventilated I	Yes	Yes	Yes	Yes	Yes	Yes	No	Linoleum/rub	Stone with l	Asbestos/sla	Catholic	Mole-Dagbani	4	.
35	35-39	Month and ye	Completed	3	1309	12	69	2	All woman sa	231	Greater Accr	Greater Accr	Greater Accr	Urban	.	1	185	.	181	182	.	1	0	Selected	.	Greater Accr	Urban	.	.	.	Higher	5	Sachet water	10	Flush to pit	Yes	Yes	Yes	Yes	No	No	Yes	Ceramic/marb	Cement	Roofing shin	Pentecostal/	Other	17	.
25	25-29	Month and ye	Completed	4	1309	12	69	2	All woman sa	231	Greater Accr	Greater Accr	Greater Accr	Urban	.	2	185	.	181	182	.	1	0	Not selected	.	Greater Accr	Urban	.	.	.	Secondary	6	Bottled wate	5	Flush to sep	Yes	Yes	Yes	Yes	No	No	No	Ceramic/marb	Cement	Asbestos/sla	Pentecostal/	Other	15	.
35	35-39	Month and ye	Completed	3	1309	11	70	2	All woman sa	233	Eastern Rura	Eastern Rura	Eastern	Rural	.	1	114	.	111	112	.	1	0	Not selected	.	Eastern	Rural	.	.	.	Primary	6	River/dam/la	30	Pit latrine	Yes	Yes	No	No	No	No	No	Earth, sand	Bamboo with	Asbestos/sla	Pentecostal/	Ewe	6	.
32	30-34	Month and ye	Completed	2	1309	9	72	2	All woman sa	234	Central Urba	Central Urba	Central	Urban	.	1	45	.	41	42	.	Husband not	0	Selected	.	Central	Urban	.	.	.	Primary	6	Sachet water	5	Flush to pit	Yes	No	Yes	Yes	No	No	No	Cement	Cement	Asbestos/sla	No religion	Akan	6	.
35	35-39	Year and age	Completed	15	1309	10	71	2	All woman sa	235	Upper East R	Upper East R	Upper East	Rural	.	1	235	.	231	232	.	1	0	Not selected	.	Upper East	Rural	.	.	.	No education	.	Tube well or	20	No facility/	No	Yes	No	No	Yes	No	No	Cement	Dirt	Asbestos/sla	Traditional/	Mole-Dagbani	0	.
34	30-34	Year and age	Completed	17	1309	10	71	2	All woman sa	235	Upper East R	Upper East R	Upper East	Rural	.	1	235	.	231	232	.	.	0	Selected	.	Upper East	Rural	.	.	.	No education	.	Tube well or	15	No facility/	No	No	No	No	No	No	No	Cement	Dirt	Asbestos/sla	Traditional/	Mole-Dagbani	0	.
32	30-34	Month and ye	Completed	13	1309	12	69	2	All woman sa	236	Ashanti Urba	Ashanti Urba	Ashanti	Urban	.	1	154	.	151	152	.	1	0	Selected	.	Ashanti	Urban	.	.	.	Secondary	6	Sachet water	0	Pit latrine	Yes	Yes	Yes	Yes	No	No	Yes	Cement	Cement block	Asbestos/sla	Other Christ	Akan	15	.
20	20-24	Month and ye	Completed	15	1309	10	71	2	All woman sa	238	Ashanti Urba	Ashanti Urba	Ashanti	Urban	.	1	155	.	151	152	.	Husband not	0	Not selected	.	Ashanti	Urban	.	.	.	Secondary	4	Protected we	On premises	Flush to sep	Yes	Yes	Yes	No	No	Yes	No	Cement	Cement	Asbestos/sla	Catholic	Gurma	13	.
20	20-24	Year and age	Completed	30	1309	11	70	2	All woman sa	239	Western Rura	Western Rura	Western	Rural	.	1	34	.	31	32	.	Husband not	0	Selected	.	Western	Rural	.	.	.	Secondary	1	Public tap/s	60	Ventilated I	Yes	Yes	No	No	No	No	No	Cement	Stone with m	Asbestos/sla	Catholic	Akan	7	.
34	30-34	Year and age	Completed	31	1309	11	70	2	All woman sa	239	Western Rura	Western Rura	Western	Rural	.	1	34	.	31	32	.	1	0	Not selected	.	Western	Rural	.	.	.	Primary	2	Public tap/s	40	Ventilated I	Yes	No	No	No	No	No	No	Linoleum/rub	Cement	Asbestos/sla	Anglican	Akan	2	.
26	25-29	Month and ye	Completed	16	1309	12	69	2	All woman sa	241	Brong Ahafo	Brong Ahafo	Brong Ahafo	Urban	.	1	195	.	191	192	.	1	0	Not selected	.	Brong Ahafo	Urban	.	.	.	Secondary	6	Public tap/s	10	Ventilated I	Yes	Yes	Yes	Yes	No	No	No	Cement	Cement	Asbestos/sla	Other Christ	Akan	15	.
19	15-19	Month and ye	Completed	2	1309	12	69	2	All woman sa	248	Central Rura	Central Rura	Central	Rural	.	1	35	.	31	32	.	.	0	Selected	.	Central	Rural	.	.	.	Secondary	1	Public tap/s	8	Pit latrine	Yes	No	Yes	No	No	No	No	Cement	Cement	Metal	Other Christ	Akan	7	.
31	30-34	Month and ye	Completed	5	1309	10	71	2	All woman sa	249	Volta Urban	Volta Urban	Volta	Urban	.	2	94	.	91	92	.	1	0	Selected	.	Volta	Urban	.	.	.	Secondary	3	Public tap/s	8	Ventilated I	Yes	Yes	Yes	No	No	Yes	No	Cement	Stone with m	Asbestos/sla	Pentecostal/	Ewe	9	.
30	30-34	Month and ye	Completed	10	1309	12	69	2	All woman sa	250	Greater Accr	Greater Accr	Greater Accr	Urban	.	1	75	.	71	72	.	1	0	Selected	.	Greater Accr	Urban	.	.	.	No education	.	Public tap/s	6	Flush to sep	Yes	Yes	Yes	Yes	No	No	No	Cement	Cement	Asbestos/sla	Pentecostal/	Ewe	0	.
28	25-29	Month and ye	Completed	11	1309	12	69	2	All woman sa	250	Greater Accr	Greater Accr	Greater Accr	Urban	.	1	74	.	71	72	.	1	0	Selected	.	Greater Accr	Urban	.	.	.	Secondary	1	Public tap/s	3	Flush to sep	Yes	Yes	Yes	No	No	Yes	No	Ceramic/marb	Cement	Metal	Other Christ	Akan	7	.
21	20-24	Year and age	Completed	11	1309	12	69	2	All woman sa	250	Greater Accr	Greater Accr	Greater Accr	Urban	.	1	75	.	71	72	.	1	0	Selected	.	Greater Accr	Urban	.	.	.	No education	.	Sachet water	0	Flush to sep	Yes	No	Yes	No	No	Yes	No	Woolen carpe	Reused wood	Metal	Other Christ	Mole-Dagbani	0	.
26	25-29	Month and ye	Completed	9	1309	12	69	2	All woman sa	252	Upper West U	Upper West U	Upper West	Urban	.	1	254	.	251	252	.	1	0	Selected	.	Upper West	Urban	.	.	.	Primary	4	Tube well or	10	Flush to sep	Yes	Yes	Yes	Yes	Yes	Yes	No	Woolen carpe	Cement block	Asbestos/sla	Islam	Mole-Dagbani	4	.
22	20-24	Month and ye	Completed	15	1309	10	71	2	All woman sa	255	Northern Rur	Northern Rur	Northern	Rural	.	2	204	.	201	202	.	1	0	Selected	.	Northern	Rural	.	.	.	No education	.	River/dam/la	35	No facility/	Yes	No	No	No	Yes	No	No	Cement	Covered adob	Asbestos/sla	Catholic	Gurma	0	.
20	20-24	Month and ye	Completed	14	1309	10	71	2	All woman sa	255	Northern Rur	Northern Rur	Northern	Rural	.	1	204	.	201	202	.	1	0	Selected	.	Northern	Rural	.	.	.	No education	.	River/dam/la	Don't know	No facility/	Yes	No	Yes	No	Yes	Yes	No	Cement	Uncovered ad	Metal	Pentecostal/	Gurma	0	.
24	20-24	Month and ye	Completed	13	1309	12	69	2	All woman sa	257	Eastern Urba	Eastern Urba	Eastern	Urban	.	1	95	.	91	92	.	.	0	Not selected	.	Eastern	Urban	.	.	.	Higher	3	Piped to yar	On premises	Flush to sep	Yes	Yes	Yes	Yes	Yes	No	Yes	Cement	Cement	Asbestos/sla	Presbyterian	Akan	15	.
42	40-44	Year and age	Completed	2	1309	11	70	2	All woman sa	258	Upper East U	Upper East U	Upper East	Urban	.	1	234	.	231	232	.	1	0	Not selected	.	Upper East	Urban	.	.	.	Primary	1	Tube well or	12	No facility/	No	No	No	No	No	Yes	No	Cement	Dirt	Asbestos/sla	Islam	Mande	1	.
38	35-39	Year and age	Completed	3	1309	11	70	2	All woman sa	258	Upper East U	Upper East U	Upper East	Urban	.	1	234	.	231	232	.	1	0	Selected	.	Upper East	Urban	.	.	.	No education	.	Tube well or	50	No facility/	No	Yes	No	No	Yes	No	No	Earth, sand	Cement block	Asbestos/sla	Islam	Mole-Dagbani	0	.
34	30-34	Month and ye	Completed	11	1309	10	71	2	All woman sa	261	Ashanti Urba	Ashanti Urba	Ashanti	Urban	.	1	144	.	141	142	.	1	0	Selected	.	Ashanti	Urban	.	.	.	Secondary	3	Public tap/s	10	Ventilated I	Yes	Yes	Yes	Yes	No	No	Yes	Ceramic/marb	Cement	Asbestos/sla	Other Christ	Akan	9	.
25	25-29	Month and ye	Completed	13	1309	10	71	2	All woman sa	262	Upper West U	Upper West U	Upper West	Urban	.	1	254	.	251	252	.	1	0	Selected	.	Upper West	Urban	.	.	.	Primary	5	Piped to yar	On premises	Ventilated I	Yes	Yes	Yes	No	Yes	No	No	Cement	Cement	Asbestos/sla	Pentecostal/	Mole-Dagbani	5	.
41	40-44	Month and ye	Completed	14	1309	10	71	2	All woman sa	262	Upper West U	Upper West U	Upper West	Urban	.	1	255	.	251	252	.	Husband not	0	Selected	.	Upper West	Urban	.	.	.	Primary	6	Piped to yar	On premises	Ventilated I	Yes	No	Yes	No	Yes	No	No	Cement	Cement	Asbestos/sla	Catholic	Mole-Dagbani	6	.
25	25-29	Year and age	Completed	24	1309	11	70	2	All woman sa	264	Ashanti Rura	Ashanti Rura	Ashanti	Rural	.	1	165	.	161	162	.	.	0	Selected	.	Ashanti	Rural	.	.	.	Secondary	3	Public tap/s	12	Pit latrine	No	No	No	No	No	No	No	Cement	Cement	Metal	Pentecostal/	Akan	9	.
22	20-24	Month and ye	Completed	22	1309	12	69	2	All woman sa	266	Ashanti Rura	Ashanti Rura	Ashanti	Rural	.	1	155	.	151	152	.	1	0	Selected	.	Ashanti	Rural	.	.	.	Secondary	3	Tube well or	30	Pit latrine	Yes	Yes	Yes	No	No	No	No	Cement	Bricks	Asbestos/sla	Other Christ	Akan	9	.
40	40-44	Month and ye	Completed	20	1309	11	70	2	All woman sa	269	Greater Accr	Greater Accr	Greater Accr	Urban	.	1	64	.	61	62	.	1	0	Selected	.	Greater Accr	Urban	.	.	.	Secondary	3	Sachet water	0	Flush to pip	Yes	Yes	Yes	Yes	Yes	No	Yes	Ceramic/marb	Cement	Cement	Pentecostal/	Akan	9	.
26	25-29	Year and age	Completed	26	1309	12	69	2	All woman sa	270	Western Rura	Western Rura	Western	Rural	.	1	35	.	31	32	.	1	0	Not selected	.	Western	Rural	.	.	.	Primary	6	Public tap/s	42	Pit latrine	Yes	Yes	Yes	No	Yes	No	No	Earth, sand	Bamboo with	Asbestos/sla	Pentecostal/	Ewe	6	.
41	40-44	Month and ye	Completed	7	1309	11	70	2	All woman sa	271	Greater Accr	Greater Accr	Greater Accr	Urban	.	1	74	.	71	72	.	2	0	Selected	.	Greater Accr	Urban	.	.	.	Secondary	3	Sachet water	0	Flush to sep	Yes	No	Yes	No	No	No	No	Linoleum/rub	Cement	Metal	Pentecostal/	Akan	9	.
38	35-39	Month and ye	Completed	4	1309	9	72	2	All woman sa	272	Northern Rur	Northern Rur	Northern	Rural	.	1	214	.	211	212	.	1	0	Selected	.	Northern	Rural	.	.	.	No education	.	Public tap/s	30	Ventilated I	Yes	Yes	Yes	No	Yes	Yes	No	Linoleum/rub	Cement	Metal	Islam	Mole-Dagbani	0	.
34	30-34	Month and ye	Completed	2	1309	12	69	2	All woman sa	274	Central Urba	Central Urba	Central	Urban	.	1	204	.	201	202	.	1	0	Not selected	.	Central	Urban	.	.	.	Secondary	6	Public tap/s	10	Flush to sep	Yes	Yes	Yes	Yes	No	No	No	Woolen carpe	Cement block	Asbestos/sla	Catholic	Akan	15	.
37	35-39	Month and ye	Completed	2	1309	12	69	2	All woman sa	274	Central Urba	Central Urba	Central	Urban	.	1	204	.	201	202	.	Husband not	0	Selected	.	Central	Urban	.	.	.	Secondary	3	Sachet water	0	Flush to sep	Yes	No	No	No	No	No	No	Linoleum/rub	Cement block	Asbestos/sla	Pentecostal/	Akan	9	.
38	35-39	Month and ye	Completed	30	1309	12	69	2	All woman sa	276	Volta Rural	Volta Rural	Volta	Rural	.	1	85	.	81	82	.	1	0	Selected	.	Volta	Rural	.	.	.	Secondary	2	River/dam/la	5	No facility/	Yes	No	Yes	Yes	No	No	No	Cement	Cement block	Asbestos/sla	Pentecostal/	Ewe	8	.
33	30-34	Year and age	Completed	31	1309	11	70	2	All woman sa	279	Upper West R	Upper West R	Upper West	Rural	.	1	244	.	241	242	.	1	0	Selected	.	Upper West	Rural	.	.	.	No education	.	Tube well or	20	No facility/	No	Yes	No	No	Yes	No	No	Dung	Other	Asbestos/sla	Islam	Mole-Dagbani	0	.
27	25-29	Month and ye	Completed	5	1309	9	72	2	All woman sa	282	Upper East U	Upper East U	Upper East	Urban	.	1	224	.	221	222	.	1	0	Selected	.	Upper East	Urban	.	.	.	Primary	6	Piped to yar	On premises	Ventilated I	Yes	Yes	Yes	Yes	Yes	Yes	No	Cement	Cement	Metal	Islam	Mole-Dagbani	6	.
21	20-24	Month and ye	Completed	7	1309	9	72	2	All woman sa	284	Brong Ahafo	Brong Ahafo	Brong Ahafo	Rural	.	1	144	.	141	142	.	1	0	Not selected	.	Brong Ahafo	Rural	.	.	.	Secondary	3	Tube well or	40	Pit latrine	Yes	Yes	Yes	No	Yes	No	No	Linoleum/rub	Cement	Asbestos/sla	Pentecostal/	Akan	9	.
28	25-29	Month and ye	Completed	5	1309	9	72	2	All woman sa	284	Brong Ahafo	Brong Ahafo	Brong Ahafo	Rural	.	1	145	.	141	142	.	1	0	Not selected	.	Brong Ahafo	Rural	.	.	.	No education	.	Tube well or	50	No facility/	No	Yes	No	No	Yes	No	No	Cement	Stone with l	Rustic mat	Catholic	Mole-Dagbani	0	.
43	40-44	Month and ye	Completed	7	1309	11	70	2	All woman sa	286	Upper West R	Upper West R	Upper West	Rural	.	1	245	.	241	242	.	1	0	Selected	.	Upper West	Rural	.	.	.	Secondary	3	Tube well or	35	Pit latrine	No	Yes	No	No	Yes	No	No	Dung	Cement	Asbestos/sla	Catholic	Mole-Dagbani	9	.
30	30-34	Month and ye	Completed	6	1309	11	70	2	All woman sa	286	Upper West R	Upper West R	Upper West	Rural	.	1	245	.	241	242	.	1	0	Not selected	.	Upper West	Rural	.	.	.	No education	.	Tube well or	40	Pit latrine	Yes	Yes	No	No	Yes	Yes	No	Earth, sand	Cement	Asbestos/sla	Catholic	Mole-Dagbani	0	.
36	35-39	Month and ye	Completed	6	1309	11	70	2	All woman sa	286	Upper West R	Upper West R	Upper West	Rural	.	1	245	.	241	242	.	1	0	Not selected	.	Upper West	Rural	.	.	.	No education	.	Tube well or	20	Pit latrine	No	No	No	No	Yes	Yes	No	Cement	Cement	Asbestos/sla	Catholic	Mole-Dagbani	0	.
28	25-29	Month and ye	Completed	6	1309	11	70	2	All woman sa	286	Upper West R	Upper West R	Upper West	Rural	.	1	244	.	241	242	.	1	0	Not selected	.	Upper West	Rural	.	.	.	Secondary	3	Tube well or	20	Pit latrine	Yes	Yes	No	No	Yes	No	No	Earth, sand	Cement	Roofing shin	Catholic	Mole-Dagbani	9	.
30	30-34	Month and ye	Completed	19	1309	10	71	2	All woman sa	290	Ashanti Rura	Ashanti Rura	Ashanti	Rural	.	1	135	.	131	132	.	Husband not	0	Not selected	.	Ashanti	Rural	.	.	.	Primary	3	Not a dejure	Not a dejure	Not a dejure	Not a dejure	Not a dejure	Not a dejure	Not a dejure	Not a dejure	Not a dejure	Not a dejure	Not a dejure	Not a dejure	Not a dejure	Pentecostal/	Akan	3	.
19	15-19	Month and ye	Completed	6	1309	10	71	2	All woman sa	291	Western Urba	Western Urba	Western	Urban	.	1	14	.	11	12	.	1	0	Selected	.	Western	Urban	.	.	.	Secondary	4	Sachet water	0	Flush to sep	Yes	No	Yes	Yes	No	No	No	Linoleum/rub	Cement	Cement	Other Christ	Akan	13	.
36	35-39	Month and ye	Completed	10	1309	11	70	2	All woman sa	292	Western Rura	Western Rura	Western	Rural	.	1	14	.	11	12	.	1	0	Not selected	.	Western	Rural	.	.	.	Secondary	2	Protected we	15	Ventilated I	Yes	Yes	Yes	Yes	No	No	No	Cement	Cement	Asbestos/sla	Other Christ	Akan	8	.
30	30-34	Month and ye	Completed	14	1309	10	71	2	All woman sa	293	Western Rura	Western Rura	Western	Rural	.	1	14	.	11	12	.	Husband not	0	Selected	.	Western	Rural	.	.	.	No education	.	Public tap/s	22	Pit latrine	Yes	No	Yes	No	No	No	No	Linoleum/rub	Cement	Palm / bambo	Other Christ	Akan	0	.
32	30-34	Month and ye	Completed	15	1309	10	71	2	All woman sa	293	Western Rura	Western Rura	Western	Rural	.	1	14	.	11	12	.	Husband not	0	Selected	.	Western	Rural	.	.	.	No education	.	Public tap/s	15	Pit latrine	Yes	Yes	Yes	No	No	No	No	Linoleum/rub	Cement	Palm / bambo	Other Christ	Akan	0	.
24	20-24	Month and ye	Completed	12	1309	10	71	2	All woman sa	293	Western Rura	Western Rura	Western	Rural	.	1	14	.	11	12	.	.	0	Selected	.	Western	Rural	.	.	.	Secondary	6	Public tap/s	10	Ventilated I	Yes	Yes	Yes	Yes	No	No	No	Linoleum/rub	Cement	Metal	No religion	Akan	15	.
34	30-34	Month and ye	Completed	25	1309	12	69	2	All woman sa	296	Upper West U	Upper West U	Upper West	Urban	.	1	244	.	241	242	.	1	0	Not selected	.	Upper West	Urban	.	.	.	Primary	No years com	Public tap/s	5	Flush to pit	Yes	Yes	Yes	Yes	Yes	Yes	No	Cement	Cement	Roofing shin	Islam	Mole-Dagbani	0	.
16	15-19	Month and ye	Completed	10	1309	12	69	2	All woman sa	297	Volta Rural	Volta Rural	Volta	Rural	.	1	105	.	101	102	.	.	0	Not selected	.	Volta	Rural	.	.	.	Primary	No years com	Tube well or	30	Pit latrine	No	Yes	No	No	No	No	No	Cement	Stone with m	Roofing shin	Pentecostal/	Other	0	.
21	20-24	Month and ye	Completed	22	1309	10	71	2	All woman sa	298	Northern Urb	Northern Urb	Northern	Urban	.	1	204	.	201	202	.	Husband not	0	Not selected	.	Northern	Urban	.	.	.	Secondary	6	Not a dejure	Not a dejure	Not a dejure	Not a dejure	Not a dejure	Not a dejure	Not a dejure	Not a dejure	Not a dejure	Not a dejure	Not a dejure	Not a dejure	Not a dejure	Islam	Mole-Dagbani	15	.
29	25-29	Month and ye	Completed	26	1309	12	69	2	All woman sa	299	Northern Urb	Northern Urb	Northern	Urban	.	1	204	.	201	202	.	1	0	Not selected	.	Northern	Urban	.	.	.	No education	.	Public tap/s	15	Ventilated I	Yes	No	Yes	No	No	Yes	No	Cement	Stone with m	Asbestos/sla	Islam	Mole-Dagbani	0	.
44	40-44	Month and ye	Completed	1	1309	11	70	2	All woman sa	299	Northern Urb	Northern Urb	Northern	Urban	.	2	205	.	201	202	.	1	0	Not selected	.	Northern	Urban	.	.	.	No education	.	Public tap/s	30	No facility/	No	Yes	No	No	Yes	Yes	No	Cement	Covered adob	Metal	Islam	Mole-Dagbani	0	.
38	35-39	Month and ye	Completed	26	1309	12	69	2	All woman sa	299	Northern Urb	Northern Urb	Northern	Urban	.	1	204	.	201	202	.	1	0	Not selected	.	Northern	Urban	.	.	.	No education	.	Public tap/s	15	No facility/	Yes	Yes	Yes	No	Yes	Yes	No	Cement	Stone with m	Asbestos/sla	Islam	Mole-Dagbani	0	.
48	45-49	Month and ye	Completed	28	1309	12	69	2	All woman sa	299	Northern Urb	Northern Urb	Northern	Urban	.	1	205	.	201	202	.	1	0	Selected	.	Northern	Urban	.	.	.	No education	.	Public tap/s	20	Ventilated I	No	No	Yes	No	No	No	No	Cement	Covered adob	Metal	Islam	Mole-Dagbani	0	.
22	20-24	Month and ye	Completed	2	1309	12	69	2	All woman sa	301	Central Rura	Central Rura	Central	Rural	.	1	114	.	111	112	.	1	0	Selected	.	Central	Rural	.	.	.	Secondary	No years com	Sachet water	0	No facility/	Yes	Yes	Yes	Yes	No	No	No	Cement	Cement	Asbestos/sla	Pentecostal/	Akan	6	.
29	25-29	Month and ye	Completed	12	1309	10	71	2	All woman sa	303	Upper East U	Upper East U	Upper East	Urban	.	1	224	.	221	222	.	1	0	Selected	.	Upper East	Urban	.	.	.	No education	.	Tube well or	30	No facility/	Yes	Yes	Yes	No	Yes	No	No	Cement	Dirt	Metal	Presbyterian	Mole-Dagbani	0	.
28	25-29	Month and ye	Completed	13	1309	10	71	2	All woman sa	303	Upper East U	Upper East U	Upper East	Urban	.	1	225	.	221	222	.	1	0	Selected	.	Upper East	Urban	.	.	.	Secondary	3	Tube well or	5	Ventilated I	Yes	No	Yes	No	No	No	No	Linoleum/rub	Cement	Metal	Pentecostal/	Grusi	9	.
32	30-34	Month and ye	Completed	12	1309	10	71	2	All woman sa	303	Upper East U	Upper East U	Upper East	Urban	.	1	224	.	221	222	.	Husband not	0	Selected	.	Upper East	Urban	.	.	.	No education	.	Tube well or	5	No facility/	No	No	No	No	Yes	No	No	Cement	Cement block	Metal	Pentecostal/	Mole-Dagbani	0	.
29	25-29	Month and ye	Completed	25	1309	11	70	2	All woman sa	304	Ashanti Urba	Ashanti Urba	Ashanti	Urban	.	1	145	.	141	142	.	Husband not	0	Selected	.	Ashanti	Urban	.	.	.	Secondary	1	Sachet water	0	Hanging toil	Yes	No	Yes	Yes	No	No	No	Linoleum/rub	Cement	Asbestos/sla	Pentecostal/	Akan	7	.
31	30-34	Month and ye	Completed	5	1309	12	69	2	All woman sa	305	Central Urba	Central Urba	Central	Urban	.	1	224	.	221	222	.	1	0	Not selected	.	Central	Urban	.	.	.	Secondary	3	Tube well or	15	Ventilated I	Yes	No	No	No	Yes	No	No	Cement	Cement	Metal	Methodist	Akan	9	.
39	35-39	Year and age	Completed	18	1309	12	69	2	All woman sa	306	Ashanti Urba	Ashanti Urba	Ashanti	Urban	.	1	144	.	141	142	.	1	0	Selected	.	Ashanti	Urban	.	.	.	Primary	4	Piped to yar	On premises	Flush to pip	Yes	No	Yes	No	No	No	No	Cement	Cement	Asbestos/sla	Islam	Guan	4	.
39	35-39	Year and age	Completed	18	1309	12	69	2	All woman sa	306	Ashanti Urba	Ashanti Urba	Ashanti	Urban	.	1	144	.	141	142	.	1	0	Selected	.	Ashanti	Urban	.	.	.	Primary	4	Piped to yar	On premises	Flush to pip	Yes	No	Yes	No	No	No	No	Cement	Cement	Asbestos/sla	Islam	Guan	4	.
26	25-29	Month and ye	Completed	2	1309	9	72	2	All woman sa	308	Central Rura	Central Rura	Central	Rural	.	1	55	.	51	52	.	Husband not	0	Not selected	.	Central	Rural	.	.	.	Primary	3	Public tap/s	20	Ventilated I	Yes	Yes	No	No	No	No	No	Cement	Cement	Metal	Methodist	Akan	3	.
20	20-24	Month and ye	Completed	10	1309	11	70	2	All woman sa	310	Upper West R	Upper West R	Upper West	Rural	.	1	254	.	251	252	.	1	0	Selected	.	Upper West	Rural	.	.	.	No education	.	Public tap/s	5	Ventilated I	Yes	Yes	Yes	Yes	Yes	Yes	No	Cement	Cement	Asbestos/sla	Islam	Grusi	0	.
30	30-34	Year and age	Completed	27	1309	12	69	2	All woman sa	312	Upper East R	Upper East R	Upper East	Rural	.	1	235	.	231	232	.	1	0	Selected	.	Upper East	Rural	.	.	.	Primary	3	Tube well or	11	No facility/	No	No	No	No	Yes	No	No	Cement	Dirt	Asbestos/sla	Pentecostal/	Mole-Dagbani	3	.
19	15-19	Month and ye	Completed	27	1309	12	69	2	All woman sa	312	Upper East R	Upper East R	Upper East	Rural	.	1	235	.	231	232	.	.	0	Selected	.	Upper East	Rural	.	.	.	Secondary	1	Tube well or	11	No facility/	No	No	No	No	Yes	No	No	Cement	Dirt	Asbestos/sla	Traditional/	Mole-Dagbani	7	.
29	25-29	Month and ye	Completed	27	1309	12	69	2	All woman sa	312	Upper East R	Upper East R	Upper East	Rural	.	1	235	.	231	232	.	.	0	Selected	.	Upper East	Rural	.	.	.	No education	.	Not a dejure	Not a dejure	Not a dejure	Not a dejure	Not a dejure	Not a dejure	Not a dejure	Not a dejure	Not a dejure	Not a dejure	Not a dejure	Not a dejure	Not a dejure	Other Christ	Mole-Dagbani	0	.
39	35-39	Year and age	Completed	28	1309	12	69	2	All woman sa	312	Upper East R	Upper East R	Upper East	Rural	.	1	235	.	231	232	.	1	0	Not selected	.	Upper East	Rural	.	.	.	No education	.	Protected we	15	No facility/	No	No	No	No	No	No	No	Cement	Bricks	Asbestos/sla	Pentecostal/	Mole-Dagbani	0	.
21	20-24	Month and ye	Completed	27	1309	12	69	2	All woman sa	312	Upper East R	Upper East R	Upper East	Rural	.	1	235	.	231	232	.	3	0	Not selected	.	Upper East	Rural	.	.	.	Secondary	3	Tube well or	10	No facility/	No	No	No	No	Yes	No	No	Cement	Dirt	Asbestos/sla	Pentecostal/	Mole-Dagbani	9	.
35	35-39	Year and age	Completed	11	1309	10	71	2	All woman sa	313	Volta Urban	Volta Urban	Volta	Urban	.	1	105	.	101	102	.	1	0	Selected	.	Volta	Urban	.	.	.	No education	.	Tube well or	20	Pit latrine	Yes	Yes	No	No	No	No	No	Cement	Cement	Asbestos/sla	Pentecostal/	Ga/Dangme	0	.
27	25-29	Month and ye	Completed	11	1309	10	71	2	All woman sa	313	Volta Urban	Volta Urban	Volta	Urban	.	1	104	.	101	102	.	.	0	Not selected	.	Volta	Urban	.	.	.	Secondary	2	Sachet water	10	No facility/	Yes	Yes	Yes	No	No	No	No	Cement	Cement	Asbestos/sla	Pentecostal/	Ewe	8	.
44	40-44	Month and ye	Completed	20	1309	11	70	2	All woman sa	317	Volta Rural	Volta Rural	Volta	Rural	.	1	105	.	101	102	.	1	0	Not selected	.	Volta	Rural	.	.	.	Secondary	3	Rainwater	On premises	Pit latrine	Yes	Yes	Yes	No	Yes	No	No	Cement	Cement	Asbestos/sla	Pentecostal/	Ewe	9	.
21	20-24	Month and ye	Completed	18	1309	11	70	2	All woman sa	317	Volta Rural	Volta Rural	Volta	Rural	.	1	105	.	101	102	.	Husband not	0	Not selected	.	Volta	Rural	.	.	.	Secondary	6	Not a dejure	Not a dejure	Not a dejure	Not a dejure	Not a dejure	Not a dejure	Not a dejure	Not a dejure	Not a dejure	Not a dejure	Not a dejure	Not a dejure	Not a dejure	Pentecostal/	Ewe	15	.
28	25-29	Month and ye	Completed	18	1309	10	71	2	All woman sa	321	Central Urba	Central Urba	Central	Urban	.	1	45	.	41	42	.	1	0	Selected	.	Central	Urban	.	.	.	Primary	6	Public tap/s	20	Ventilated I	Yes	Yes	Yes	Yes	No	No	No	Cement	Cement	Asbestos/sla	Catholic	Akan	6	.
29	25-29	Month and ye	Completed	5	1309	10	71	2	All woman sa	322	Central Urba	Central Urba	Central	Urban	.	1	45	.	41	42	.	1	0	Not selected	.	Central	Urban	.	.	.	Secondary	7	Public tap/s	3	Ventilated I	Yes	Yes	Yes	Yes	No	No	No	Cement	Cement	Asbestos/sla	Catholic	Akan	16	.
27	25-29	Month and ye	Completed	16	1309	12	69	2	All woman sa	323	Upper East R	Upper East R	Upper East	Rural	.	1	225	.	221	222	.	1	0	Not selected	.	Upper East	Rural	.	.	.	Secondary	3	Tube well or	30	No facility/	No	Yes	No	No	Yes	No	No	Earth, sand	Bricks	Roofing shin	Catholic	Mole-Dagbani	9	.
24	20-24	Month and ye	Completed	24	1309	10	71	2	All woman sa	324	Volta Rural	Volta Rural	Volta	Rural	.	1	95	.	91	92	.	.	0	Selected	.	Volta	Rural	.	.	.	Secondary	6	Public tap/s	10	Pit latrine	No	No	No	No	No	No	No	Cement	Cement	Asbestos/sla	Presbyterian	Ewe	15	.
24	20-24	Month and ye	Completed	6	1309	11	70	2	All woman sa	328	Brong Ahafo	Brong Ahafo	Brong Ahafo	Urban	.	1	195	.	191	192	.	1	0	Selected	.	Brong Ahafo	Urban	.	.	.	No education	.	Sachet water	5	Ventilated I	Yes	No	Yes	No	No	Yes	No	Cement	Cement	Asbestos/sla	Islam	Other	0	.
36	35-39	Month and ye	Completed	7	1309	11	70	2	All woman sa	328	Brong Ahafo	Brong Ahafo	Brong Ahafo	Urban	.	1	195	.	191	192	.	1	0	Not selected	.	Brong Ahafo	Urban	.	.	.	Secondary	6	Sachet water	0	Flush to pit	Yes	Yes	Yes	Yes	No	Yes	No	Cement	Cement	Asbestos/sla	Catholic	Mole-Dagbani	15	.
33	30-34	Month and ye	Completed	19	1309	11	70	2	All woman sa	329	Northern Urb	Northern Urb	Northern	Urban	.	1	214	.	211	212	.	1	0	Not selected	.	Northern	Urban	.	.	.	No education	.	Tube well or	20	No facility/	Yes	No	Yes	No	No	Yes	No	Cement	Stone with m	Metal	Other Christ	Mole-Dagbani	0	.
23	20-24	Month and ye	Completed	14	1309	10	71	2	All woman sa	330	Brong Ahafo	Brong Ahafo	Brong Ahafo	Urban	.	1	174	.	171	172	.	1	0	Selected	.	Brong Ahafo	Urban	.	.	.	Secondary	6	Protected we	30	Pit latrine	Yes	Yes	Yes	Yes	No	No	Yes	Cement	Cement block	Asbestos/sla	Other Christ	Akan	15	.
25	25-29	Month and ye	Completed	16	1309	10	71	2	All woman sa	330	Brong Ahafo	Brong Ahafo	Brong Ahafo	Urban	.	1	175	.	171	172	.	.	0	Selected	.	Brong Ahafo	Urban	.	.	.	Secondary	6	Sachet water	0	Flush to sep	Yes	Yes	Yes	Yes	No	No	Yes	Ceramic/marb	Cement	Asbestos/sla	Pentecostal/	Akan	15	.
27	25-29	Month and ye	Completed	14	1309	12	69	2	All woman sa	331	Greater Accr	Greater Accr	Greater Accr	Urban	.	1	55	.	51	52	.	.	0	Selected	.	Greater Accr	Urban	.	.	.	Secondary	No years com	Sachet water	0	Ventilated I	Yes	Yes	Yes	Yes	No	No	No	Cement	Cement	Asbestos/sla	Catholic	Ewe	6	.
24	20-24	Month and ye	Completed	28	1309	12	69	2	All woman sa	337	Upper West R	Upper West R	Upper West	Rural	.	1	244	.	241	242	.	1	0	Selected	.	Upper West	Rural	.	.	.	No education	.	Tube well or	5	Pit latrine	No	No	No	No	Yes	Yes	No	Cement	Cement	Metal	Catholic	Mole-Dagbani	0	.
27	25-29	Month and ye	Completed	28	1309	12	69	2	All woman sa	337	Upper West R	Upper West R	Upper West	Rural	.	2	244	.	241	242	.	1	0	Selected	.	Upper West	Rural	.	.	.	Secondary	3	Tube well or	8	Pit latrine	No	Yes	No	No	Yes	Yes	No	Cement	Cement	Metal	Catholic	Mole-Dagbani	9	.
34	30-34	Month and ye	Completed	25	1309	12	69	2	All woman sa	338	Greater Accr	Greater Accr	Greater Accr	Urban	.	1	85	.	81	82	.	Husband not	0	Selected	.	Greater Accr	Urban	.	.	.	Secondary	3	Sachet water	0	No facility/	Yes	Yes	Yes	Yes	No	No	No	Cement	Cement block	Roofing shin	Other Christ	Ga/Dangme	9	.
40	40-44	Month and ye	Completed	26	1309	12	69	2	All woman sa	338	Greater Accr	Greater Accr	Greater Accr	Urban	.	1	85	.	81	82	.	1	0	Selected	.	Greater Accr	Urban	.	.	.	No education	.	Piped into d	On premises	Flush to sep	Yes	Yes	Yes	Yes	No	No	No	Woolen carpe	No walls	Asbestos/sla	Other Christ	Ga/Dangme	0	.
16	15-19	Month and ye	Completed	22	1309	10	71	2	All woman sa	339	Brong Ahafo	Brong Ahafo	Brong Ahafo	Rural	.	1	174	.	171	172	.	.	0	Selected	.	Brong Ahafo	Rural	.	.	.	No education	.	River/dam/la	30	Pit latrine	No	Yes	No	No	No	No	No	Earth, sand	Bamboo with	Asbestos/sla	Pentecostal/	Mole-Dagbani	0	.
26	25-29	Year and age	Completed	20	1309	12	69	2	All woman sa	342	Western Rura	Western Rura	Western	Rural	.	1	14	.	11	12	.	1	0	Not selected	.	Western	Rural	.	.	.	Secondary	3	Protected we	20	Pit latrine	Yes	Yes	Yes	No	Yes	No	No	Cement	Cement	Asbestos/sla	Pentecostal/	Akan	9	.
48	45-49	Month and ye	Completed	24	1309	12	69	2	All woman sa	343	Upper East R	Upper East R	Upper East	Rural	.	1	235	.	231	232	.	1	0	Selected	.	Upper East	Rural	.	.	.	No education	.	Tube well or	30	No facility/	No	Yes	No	No	Yes	No	No	Cement	Dirt	Asbestos/sla	Catholic	Mole-Dagbani	0	.
33	30-34	Year and age	Completed	23	1309	12	69	2	All woman sa	343	Upper East R	Upper East R	Upper East	Rural	.	1	234	.	231	232	.	1	0	Selected	.	Upper East	Rural	.	.	.	No education	.	Unprotected	15	No facility/	No	Yes	No	No	No	No	No	Cement	Dirt	Asbestos/sla	Islam	Mole-Dagbani	0	.
30	30-34	Year and age	Completed	24	1309	12	69	2	All woman sa	343	Upper East R	Upper East R	Upper East	Rural	.	1	234	.	231	232	.	2	0	Selected	.	Upper East	Rural	.	.	.	Primary	3	Tube well or	30	Pit latrine	No	Yes	No	No	Yes	Yes	No	Cement	Dirt	Asbestos/sla	Catholic	Mole-Dagbani	3	.
31	30-34	Month and ye	Completed	10	1309	10	71	2	All woman sa	344	Upper West R	Upper West R	Upper West	Rural	.	1	245	.	241	242	.	1	0	Selected	.	Upper West	Rural	.	.	.	No education	.	Tube well or	10	No facility/	No	No	No	No	No	No	No	Cement	Cement	Asbestos/sla	Islam	Mole-Dagbani	0	.
27	25-29	Month and ye	Completed	8	1309	10	71	2	All woman sa	344	Upper West R	Upper West R	Upper West	Rural	.	1	244	.	241	242	.	Husband not	0	Selected	.	Upper West	Rural	.	.	.	Higher	2	Tube well or	8	Pit latrine	Yes	No	No	No	No	No	No	Cement	Cement	Roofing shin	Catholic	Mole-Dagbani	14	.
41	40-44	Month and ye	Completed	25	1309	11	70	2	All woman sa	345	Volta Rural	Volta Rural	Volta	Rural	.	2	104	.	101	102	.	1	0	Not selected	.	Volta	Rural	.	.	.	No education	.	River/dam/la	45	No facility/	No	Yes	No	No	Yes	No	No	Cement	Cement	Asbestos/sla	Pentecostal/	Ewe	0	.
23	20-24	Month and ye	Completed	5	1309	12	69	2	All woman sa	346	Central Urba	Central Urba	Central	Urban	.	1	165	.	161	162	.	1	0	Selected	.	Central	Urban	.	.	.	Secondary	3	Piped to yar	On premises	Ventilated I	Yes	Yes	Yes	No	No	No	No	Linoleum/rub	Cement	Asbestos/sla	Pentecostal/	Akan	9	.
32	30-34	Month and ye	Completed	3	1309	12	69	2	All woman sa	346	Central Urba	Central Urba	Central	Urban	.	1	164	.	161	162	.	1	0	Selected	.	Central	Urban	.	.	.	Higher	3	Sachet water	0	Ventilated I	Yes	Yes	Yes	Yes	No	No	No	Cement	Cement	Asbestos/sla	Anglican	Akan	15	.
29	25-29	Month and ye	Completed	11	1309	12	69	2	All woman sa	348	Eastern Urba	Eastern Urba	Eastern	Urban	.	1	114	.	111	112	.	Husband not	0	Selected	.	Eastern	Urban	.	.	.	Higher	2	Sachet water	5	Flush to sep	Yes	Yes	Yes	Yes	Yes	No	Yes	Ceramic/marb	Cement block	Asbestos/sla	Pentecostal/	Akan	14	.
28	25-29	Month and ye	Completed	10	1309	12	69	2	All woman sa	348	Eastern Urba	Eastern Urba	Eastern	Urban	.	1	114	.	111	112	.	Husband not	0	Not selected	.	Eastern	Urban	.	.	.	Secondary	3	Sachet water	0	Flush to sep	Yes	Yes	Yes	No	No	No	Yes	Cement	Cement	Asbestos/sla	Presbyterian	Akan	9	.
25	25-29	Month and ye	Completed	6	1309	11	70	2	All woman sa	351	Upper West R	Upper West R	Upper West	Rural	.	1	255	.	251	252	.	1	0	Not selected	.	Upper West	Rural	.	.	.	No education	.	Tube well or	5	Ventilated I	Yes	No	No	No	No	No	No	Earth, sand	Stone with m	Asbestos/sla	Catholic	Mole-Dagbani	0	.
27	25-29	Month and ye	Completed	7	1309	11	70	2	All woman sa	351	Upper West R	Upper West R	Upper West	Rural	.	1	254	.	251	252	.	1	0	Not selected	.	Upper West	Rural	.	.	.	No education	.	Tube well or	30	No facility/	Yes	No	No	No	Yes	Yes	No	Cement	Cement	Asbestos/sla	Catholic	Mole-Dagbani	0	.
25	25-29	Year and age	Completed	6	1309	11	70	2	All woman sa	351	Upper West R	Upper West R	Upper West	Rural	.	1	254	.	251	252	.	1	0	Selected	.	Upper West	Rural	.	.	.	No education	.	Tube well or	20	Ventilated I	Yes	Yes	No	No	No	No	No	Earth, sand	Dirt	Asbestos/sla	Catholic	Mole-Dagbani	0	.
25	25-29	Month and ye	Completed	5	1309	11	70	2	All woman sa	351	Upper West R	Upper West R	Upper West	Rural	.	1	254	.	251	252	.	1	0	Selected	.	Upper West	Rural	.	.	.	No education	.	Tube well or	10	No facility/	Yes	Yes	No	No	Yes	Yes	No	Dung	Dirt	Asbestos/sla	Catholic	Mole-Dagbani	0	.
25	25-29	Month and ye	Completed	11	1309	12	69	2	All woman sa	355	Upper East R	Upper East R	Upper East	Rural	.	1	234	.	231	232	.	1	0	Not selected	.	Upper East	Rural	.	.	.	No education	.	Public tap/s	20	No facility/	No	Yes	No	No	Yes	No	No	Linoleum/rub	Stone with m	Cardboard	Presbyterian	Gurma	0	.
26	25-29	Month and ye	Completed	22	1309	10	71	2	All woman sa	356	Ashanti Urba	Ashanti Urba	Ashanti	Urban	.	1	145	.	141	142	.	1	0	Selected	.	Ashanti	Urban	.	.	.	Secondary	3	Public tap/s	On premises	Ventilated I	Yes	Yes	Yes	Yes	No	No	No	Woolen carpe	Cement	Asbestos/sla	Anglican	Akan	9	.
37	35-39	Year and age	Completed	10	1309	11	70	2	All woman sa	357	Brong Ahafo	Brong Ahafo	Brong Ahafo	Rural	.	1	184	.	181	182	.	1	0	Selected	.	Brong Ahafo	Rural	.	.	.	No education	.	Tube well or	On premises	Pit latrine	No	Yes	No	No	Yes	No	No	Cement	Stone with m	Asbestos/sla	Islam	Mole-Dagbani	0	.
15	15-19	Month and ye	Completed	10	1309	11	70	2	All woman sa	357	Brong Ahafo	Brong Ahafo	Brong Ahafo	Rural	.	1	184	.	181	182	.	.	0	Selected	.	Brong Ahafo	Rural	.	.	.	Primary	4	Tube well or	On premises	Pit latrine	No	Yes	No	No	Yes	No	No	Cement	Stone with m	Asbestos/sla	Pentecostal/	Mole-Dagbani	4	.
35	35-39	Month and ye	Completed	15	1309	11	70	2	All woman sa	359	Western Rura	Western Rura	Western	Rural	.	1	14	.	11	12	.	1	0	Selected	.	Western	Rural	.	.	.	Secondary	3	Protected we	10	Pit latrine	Yes	No	Yes	No	No	No	No	Linoleum/rub	Cement	Metal	Other Christ	Guan	9	.
20	20-24	Month and ye	Completed	13	1309	11	70	2	All woman sa	360	Northern Urb	Northern Urb	Northern	Urban	.	1	215	.	211	212	.	Husband not	0	Not selected	.	Northern	Urban	.	.	.	No education	.	Not a dejure	Not a dejure	Not a dejure	Not a dejure	Not a dejure	Not a dejure	Not a dejure	Not a dejure	Not a dejure	Not a dejure	Not a dejure	Not a dejure	Not a dejure	Islam	Mole-Dagbani	0	.
27	25-29	Month and ye	Completed	15	1309	11	70	2	All woman sa	360	Northern Urb	Northern Urb	Northern	Urban	.	1	214	.	211	212	.	1	0	Selected	.	Northern	Urban	.	.	.	Higher	3	Protected we	On premises	Ventilated I	Yes	Yes	Yes	Yes	No	Yes	No	Ceramic/marb	Cement	Metal	Islam	Mole-Dagbani	15	.
33	30-34	Month and ye	Completed	2	1309	10	71	2	All woman sa	361	Greater Accr	Greater Accr	Greater Accr	Urban	.	1	55	.	51	52	.	1	0	Not selected	.	Greater Accr	Urban	.	.	.	Primary	4	Sachet water	15	Ventilated I	Yes	Yes	Yes	Yes	No	No	Yes	Cement	Cement	Metal	Methodist	Akan	4	.
31	30-34	Month and ye	Completed	11	1309	12	69	2	All woman sa	362	Ashanti Urba	Ashanti Urba	Ashanti	Urban	.	1	145	.	141	142	.	.	0	Selected	.	Ashanti	Urban	.	.	.	Primary	6	Public tap/s	On premises	Pit latrine	Yes	No	No	No	No	No	No	Cement	Cement	Asbestos/sla	No religion	Akan	6	.
28	25-29	Month and ye	Completed	29	1309	10	71	2	All woman sa	363	Central Rura	Central Rura	Central	Rural	.	1	44	.	41	42	.	Husband not	0	Not selected	.	Central	Rural	.	.	.	Secondary	3	Protected we	8	No facility/	Yes	No	Yes	No	No	No	No	Cement	Bamboo with	Asbestos/sla	Methodist	Akan	9	.
31	30-34	Month and ye	Completed	28	1309	10	71	2	All woman sa	363	Central Rura	Central Rura	Central	Rural	.	1	45	.	41	42	.	1	0	Not selected	.	Central	Rural	.	.	.	Secondary	3	Tube well or	10	Pit latrine	Yes	Yes	Yes	Yes	No	No	No	Cement	Stone with m	Asbestos/sla	Catholic	Akan	9	.
19	15-19	Month and ye	Completed	29	1309	10	71	2	All woman sa	363	Central Rura	Central Rura	Central	Rural	.	1	44	.	41	42	.	.	0	Selected	.	Central	Rural	.	.	.	Secondary	3	Tube well or	7	No facility/	Yes	Yes	No	No	No	No	No	Cement	Cement block	Asbestos/sla	Methodist	Akan	9	.
35	35-39	Month and ye	Completed	3	1309	11	70	2	All woman sa	367	Upper East R	Upper East R	Upper East	Rural	.	1	224	.	221	222	.	1	0	Not selected	.	Upper East	Rural	.	.	.	No education	.	Tube well or	20	Ventilated I	No	Yes	No	No	Yes	Yes	No	Cement	Stone with m	Ceramic tile	No religion	Mole-Dagbani	0	.
22	20-24	Month and ye	Completed	2	1309	11	70	2	All woman sa	367	Upper East R	Upper East R	Upper East	Rural	.	1	224	.	221	222	.	Husband not	0	Selected	.	Upper East	Rural	.	.	.	Secondary	1	Tube well or	10	No facility/	No	No	No	No	No	No	No	Dung	Dirt	Thatch / pal	No religion	Mole-Dagbani	7	.
27	25-29	Month and ye	Completed	14	1309	11	70	2	All woman sa	368	Upper East U	Upper East U	Upper East	Urban	.	1	235	.	231	232	.	1	0	Not selected	.	Upper East	Urban	.	.	.	Secondary	1	Piped to yar	On premises	Ventilated I	Yes	No	Yes	No	Yes	No	No	Cement	Cement	Asbestos/sla	Islam	Gurma	7	.
24	20-24	Year and age	Completed	15	1309	11	70	2	All woman sa	368	Upper East U	Upper East U	Upper East	Urban	.	1	235	.	231	232	.	1	0	Selected	.	Upper East	Urban	.	.	.	No education	.	Protected we	On premises	Ventilated I	Yes	No	Yes	Yes	No	No	No	Cement	Dirt	Asbestos/sla	Islam	Mole-Dagbani	0	.
16	15-19	Month and ye	Completed	14	1309	10	71	2	All woman sa	370	Ashanti Rura	Ashanti Rura	Ashanti	Rural	.	1	135	.	131	132	.	.	0	Selected	.	Ashanti	Rural	.	.	.	Secondary	3	River/dam/la	18	No facility/	Yes	No	Yes	No	No	No	No	Cement	Cement	Metal	Pentecostal/	Akan	9	.
24	20-24	Month and ye	Completed	8	1309	12	69	2	All woman sa	371	Western Urba	Western Urba	Western	Urban	.	1	24	.	21	22	.	1	0	Selected	.	Western	Urban	.	.	.	Secondary	2	Piped into d	On premises	Ventilated I	Yes	Yes	Yes	Yes	No	No	No	Cement	Cement	Roofing shin	Other Christ	Akan	8	.
31	30-34	Month and ye	Completed	14	1309	11	70	2	All woman sa	372	Eastern Rura	Eastern Rura	Eastern	Rural	.	1	114	.	111	112	.	1	0	Selected	.	Eastern	Rural	.	.	.	Primary	3	Tube well or	8	Pit latrine	Yes	No	No	No	No	No	No	Cement	Stone with l	Asbestos/sla	Islam	Ewe	3	.
36	35-39	Year and age	Completed	16	1309	11	70	2	All woman sa	373	Greater Accr	Greater Accr	Greater Accr	Urban	.	1	75	.	71	72	.	Husband not	0	Selected	.	Greater Accr	Urban	.	.	.	Primary	3	Sachet water	0	Ventilated I	Yes	Yes	Yes	Yes	No	No	No	Cement	Cement	Asbestos/sla	Other Christ	Ga/Dangme	3	.
27	25-29	Month and ye	Completed	17	1309	11	70	2	All woman sa	373	Greater Accr	Greater Accr	Greater Accr	Urban	.	1	74	.	71	72	.	1	0	Selected	.	Greater Accr	Urban	.	.	.	Higher	3	Sachet water	0	Flush to sep	Yes	Yes	Yes	Yes	No	No	Yes	Ceramic/marb	Cement	Asbestos/sla	Presbyterian	Ga/Dangme	15	.
21	20-24	Month and ye	Completed	20	1309	10	71	2	All woman sa	374	Western Rura	Western Rura	Western	Rural	.	1	14	.	11	12	.	.	0	Not selected	.	Western	Rural	.	.	.	Secondary	5	Protected we	20	No facility/	Yes	Yes	No	No	No	No	No	Cement	Cane / palm	Thatch / pal	Other Christ	Akan	14	.
23	20-24	Month and ye	Completed	20	1309	10	71	2	All woman sa	374	Western Rura	Western Rura	Western	Rural	.	1	14	.	11	12	.	.	0	Selected	.	Western	Rural	.	.	.	Secondary	1	Tube well or	10	Ventilated I	Yes	Yes	Yes	No	No	No	No	Linoleum/rub	Cement	Metal	Pentecostal/	Akan	7	.
31	30-34	Month and ye	Completed	29	1309	11	70	2	All woman sa	375	Greater Accr	Greater Accr	Greater Accr	Urban	.	1	74	.	71	72	.	1	0	Not selected	.	Greater Accr	Urban	.	.	.	Higher	2	Sachet water	0	Flush to sep	Yes	Yes	Yes	Yes	No	No	No	Linoleum/rub	Cement	Metal	Pentecostal/	Ga/Dangme	14	.
35	35-39	Month and ye	Completed	21	1309	12	69	2	All woman sa	376	Northern Rur	Northern Rur	Northern	Rural	.	1	205	.	201	202	.	1	0	Not selected	.	Northern	Rural	.	.	.	No education	.	Tube well or	120	No facility/	No	No	No	No	No	No	No	Cement	Uncovered ad	Thatch / pal	Islam	Mole-Dagbani	0	.
33	30-34	Month and ye	Completed	23	1309	12	69	2	All woman sa	378	Eastern Rura	Eastern Rura	Eastern	Rural	.	1	124	.	121	122	.	1	0	Selected	.	Eastern	Rural	.	.	.	Secondary	3	Tube well or	20	Ventilated I	Yes	Yes	Yes	No	No	No	No	Cement	Cement	Asbestos/sla	Islam	Mole-Dagbani	9	.
39	35-39	Month and ye	Completed	22	1309	12	69	2	All woman sa	380	Ashanti Urba	Ashanti Urba	Ashanti	Urban	.	1	145	.	141	142	.	1	0	Not selected	.	Ashanti	Urban	.	.	.	Secondary	3	Piped into d	On premises	Flush, don't	Yes	No	Yes	No	No	No	No	Woolen carpe	Cement	Asbestos/sla	Other Christ	Akan	9	.
19	15-19	Month and ye	Completed	1	1309	11	70	2	All woman sa	382	Greater Accr	Greater Accr	Greater Accr	Urban	.	1	54	.	51	52	.	1	0	Selected	.	Greater Accr	Urban	.	.	.	Secondary	6	Sachet water	12	Pit latrine	Yes	Yes	Yes	Yes	No	No	Yes	Woolen carpe	Cement	Metal	Pentecostal/	Akan	15	.
30	30-34	Year and age	Completed	2	1309	11	70	2	All woman sa	382	Greater Accr	Greater Accr	Greater Accr	Urban	.	1	54	.	51	52	.	1	0	Not selected	.	Greater Accr	Urban	.	.	.	Primary	6	Sachet water	30	Ventilated I	Yes	Yes	Yes	Yes	No	No	No	Linoleum/rub	Cement	Asbestos/sla	Pentecostal/	Ewe	6	.
30	30-34	Month and ye	Completed	19	1309	10	71	2	All woman sa	383	Western Rura	Western Rura	Western	Rural	.	1	35	.	31	32	.	Husband not	0	Not selected	.	Western	Rural	.	.	.	Secondary	7	Not a dejure	Not a dejure	Not a dejure	Not a dejure	Not a dejure	Not a dejure	Not a dejure	Not a dejure	Not a dejure	Not a dejure	Not a dejure	Not a dejure	Not a dejure	Catholic	Akan	16	.
27	25-29	Month and ye	Completed	18	1309	10	71	2	All woman sa	383	Western Rura	Western Rura	Western	Rural	.	1	35	.	31	32	.	Husband not	0	Selected	.	Western	Rural	.	.	.	Primary	6	Not a dejure	Not a dejure	Not a dejure	Not a dejure	Not a dejure	Not a dejure	Not a dejure	Not a dejure	Not a dejure	Not a dejure	Not a dejure	Not a dejure	Not a dejure	Other Christ	Akan	6	.
30	30-34	Month and ye	Completed	19	1309	10	71	2	All woman sa	383	Western Rura	Western Rura	Western	Rural	.	1	34	.	31	32	.	1	0	Not selected	.	Western	Rural	.	.	.	No education	.	Tube well or	50	Ventilated I	Yes	Yes	Yes	No	Yes	No	No	Linoleum/rub	Stone with m	Asbestos/sla	Islam	Other	0	.
29	25-29	Month and ye	Completed	10	1309	12	69	2	All woman sa	386	Ashanti Rura	Ashanti Rura	Ashanti	Rural	.	1	154	.	151	152	.	Husband not	0	Not selected	.	Ashanti	Rural	.	.	.	Secondary	3	Public tap/s	10	Pit latrine	Yes	Yes	Yes	Yes	Yes	No	No	Cement	Cement block	Asbestos/sla	Islam	Akan	9	.
32	30-34	Month and ye	Completed	1	1309	12	69	2	All woman sa	387	Central Urba	Central Urba	Central	Urban	.	1	14	.	11	12	.	1	0	Not selected	.	Central	Urban	.	.	.	Primary	6	Sachet water	0	Flush to pip	Yes	No	Yes	Yes	No	No	No	Cement	Cement	Asbestos/sla	Pentecostal/	Ewe	6	.
20	20-24	Month and ye	Completed	2	1309	12	69	2	All woman sa	388	Central Urba	Central Urba	Central	Urban	.	1	104	.	101	102	.	Husband not	0	Not selected	.	Central	Urban	.	.	.	Secondary	No years com	Not a dejure	Not a dejure	Not a dejure	Not a dejure	Not a dejure	Not a dejure	Not a dejure	Not a dejure	Not a dejure	Not a dejure	Not a dejure	Not a dejure	Not a dejure	Pentecostal/	Akan	6	.
27	25-29	Month and ye	Completed	2	1309	12	69	2	All woman sa	388	Central Urba	Central Urba	Central	Urban	.	1	105	.	101	102	.	Husband not	0	Selected	.	Central	Urban	.	.	.	Secondary	6	Public tap/s	10	Ventilated I	Yes	Yes	No	No	Yes	No	No	Cement	Cement block	Asbestos/sla	Pentecostal/	Akan	15	.
21	20-24	Month and ye	Completed	2	1309	12	69	2	All woman sa	389	Central Rura	Central Rura	Central	Rural	.	1	95	.	91	92	.	.	0	Not selected	.	Central	Rural	.	.	.	Primary	4	Public tap/s	5	Ventilated I	No	No	No	No	No	No	No	Cement	Stone with m	Metal	Pentecostal/	Akan	4	.
25	25-29	Month and ye	Completed	13	1309	12	69	2	All woman sa	391	Upper West U	Upper West U	Upper West	Urban	.	1	254	.	251	252	.	Husband not	0	Not selected	.	Upper West	Urban	.	.	.	Secondary	3	Public tap/s	25	Ventilated I	Yes	No	Yes	Yes	No	No	No	Ceramic/marb	Cement	Asbestos/sla	Islam	Mole-Dagbani	9	.
28	25-29	Month and ye	Completed	25	1309	12	69	2	All woman sa	392	Upper West U	Upper West U	Upper West	Urban	.	1	255	.	251	252	.	1	0	Not selected	.	Upper West	Urban	.	.	.	Secondary	3	Public tap/s	5	Ventilated I	Yes	Yes	Yes	No	Yes	Yes	No	Cement	Cement block	Asbestos/sla	Pentecostal/	Grusi	9	.
34	30-34	Month and ye	Completed	29	1309	11	70	2	All woman sa	394	Western Rura	Western Rura	Western	Rural	.	1	24	.	21	22	.	1	0	Not selected	.	Western	Rural	.	.	.	Secondary	3	Tube well or	20	Pit latrine	Yes	Yes	Yes	Yes	No	Yes	No	Cement	Cement	Asbestos/sla	Other Christ	Akan	9	.
16	15-19	Month and ye	Completed	29	1309	11	70	2	All woman sa	397	Volta Urban	Volta Urban	Volta	Urban	.	1	84	.	81	82	.	Husband not	0	Not selected	.	Volta	Urban	.	.	.	Primary	6	Tube well or	On premises	Ventilated I	Yes	Yes	Yes	Yes	Yes	No	No	Cement	Reused wood	Asbestos/sla	Pentecostal/	Ewe	6	.
19	15-19	Month and ye	Completed	30	1309	11	70	2	All woman sa	397	Volta Urban	Volta Urban	Volta	Urban	.	1	85	.	81	82	.	Husband not	0	Selected	.	Volta	Urban	.	.	.	Primary	6	Public tap/s	20	No facility/	No	No	No	No	No	No	No	Cement	Cement block	Asbestos/sla	Pentecostal/	Ewe	6	.
26	25-29	Month and ye	Completed	6	1309	11	70	2	All woman sa	400	Western Urba	Western Urba	Western	Urban	.	3	15	.	11	12	.	1	0	Not selected	.	Western	Urban	.	.	.	Secondary	3	Not a dejure	Not a dejure	Not a dejure	Not a dejure	Not a dejure	Not a dejure	Not a dejure	Not a dejure	Not a dejure	Not a dejure	Not a dejure	Not a dejure	Not a dejure	Pentecostal/	Akan	9	.
26	25-29	Month and ye	Completed	8	1309	11	70	2	All woman sa	400	Western Urba	Western Urba	Western	Urban	.	1	15	.	11	12	.	Husband not	0	Not selected	.	Western	Urban	.	.	.	Primary	3	Sachet water	20	Pit latrine	Yes	No	No	No	No	No	No	Cement	Cement block	Metal	Pentecostal/	Akan	3	.
20	20-24	Month and ye	Completed	1	1309	11	70	2	All woman sa	401	Brong Ahafo	Brong Ahafo	Brong Ahafo	Urban	.	1	195	.	191	192	.	.	0	Selected	.	Brong Ahafo	Urban	.	.	.	Primary	5	River/dam/la	20	No facility/	Yes	Yes	Yes	No	No	No	No	Cement	Cement block	Roofing shin	Islam	Akan	5	.
35	35-39	Month and ye	Completed	29	1309	10	71	2	All woman sa	402	Upper East U	Upper East U	Upper East	Urban	.	1	224	.	221	222	.	1	0	Selected	.	Upper East	Urban	.	.	.	Higher	3	Piped to yar	On premises	No facility/	Yes	Yes	Yes	Yes	Yes	Yes	No	Cement	Stone with m	Metal	Catholic	Mole-Dagbani	15	.
25	25-29	Month and ye	Completed	30	1309	10	71	2	All woman sa	402	Upper East U	Upper East U	Upper East	Urban	.	1	224	.	221	222	.	1	0	Selected	.	Upper East	Urban	.	.	.	Secondary	6	Piped to yar	On premises	Flush to sep	Yes	Yes	Yes	Yes	No	Yes	No	Cement	Cement block	Metal	Pentecostal/	Mole-Dagbani	15	.
30	30-34	Month and ye	Completed	1	1309	9	72	2	All woman sa	402	Upper East U	Upper East U	Upper East	Urban	.	3	224	.	221	222	.	1	0	Selected	.	Upper East	Urban	.	.	.	No education	.	Piped to yar	On premises	Ventilated I	Yes	Yes	Yes	Yes	Yes	Yes	No	Linoleum/rub	Cement	Metal	Pentecostal/	Ewe	0	.
27	25-29	Year and age	Completed	22	1309	12	69	2	All woman sa	403	Eastern Rura	Eastern Rura	Eastern	Rural	.	1	124	.	121	122	.	1	0	Selected	.	Eastern	Rural	.	.	.	Secondary	1	Unprotected	50	Pit latrine	No	Yes	No	No	No	No	No	Cement	Bamboo with	Asbestos/sla	No religion	Gurma	7	.
34	30-34	Month and ye	Completed	23	1309	11	70	2	All woman sa	405	Ashanti Urba	Ashanti Urba	Ashanti	Urban	.	1	155	.	151	152	.	1	0	Not selected	.	Ashanti	Urban	.	.	.	Secondary	3	Sachet water	0	Flush to sep	Yes	Yes	Yes	Yes	No	No	No	Cement	Cement block	Asbestos/sla	Pentecostal/	Akan	9	.
23	20-24	Month and ye	Completed	14	1309	10	71	2	All woman sa	406	Northern Rur	Northern Rur	Northern	Rural	.	1	214	.	211	212	.	1	0	Not selected	.	Northern	Rural	.	.	.	No education	.	Tube well or	30	No facility/	Yes	Yes	Yes	No	Yes	Yes	No	Cement	Dirt	Metal	Islam	Mole-Dagbani	0	.
18	15-19	Month and ye	Completed	22	1309	12	69	2	All woman sa	407	Volta Urban	Volta Urban	Volta	Urban	.	1	104	.	101	102	.	1	0	Not selected	.	Volta	Urban	.	.	.	Primary	6	Public tap/s	5	Ventilated I	Yes	Yes	Yes	No	Yes	No	No	Cement	Cement	Asbestos/sla	Pentecostal/	Gurma	6	.
26	25-29	Month and ye	Completed	6	1309	11	70	2	All woman sa	411	Eastern Urba	Eastern Urba	Eastern	Urban	.	1	135	.	131	132	.	Husband not	0	Selected	.	Eastern	Urban	.	.	.	Secondary	6	Not a dejure	Not a dejure	Not a dejure	Not a dejure	Not a dejure	Not a dejure	Not a dejure	Not a dejure	Not a dejure	Not a dejure	Not a dejure	Not a dejure	Not a dejure	Pentecostal/	Akan	15	.
35	35-39	Month and ye	Completed	15	1309	10	71	2	All woman sa	413	Upper West R	Upper West R	Upper West	Rural	.	1	245	.	241	242	.	1	0	Selected	.	Upper West	Rural	.	.	.	Secondary	2	Tube well or	66	No facility/	No	Yes	No	No	Yes	No	No	Cement	Other	Asbestos/sla	Catholic	Mole-Dagbani	8	.
21	20-24	Month and ye	Completed	17	1309	10	71	2	All woman sa	413	Upper West R	Upper West R	Upper West	Rural	.	1	245	.	241	242	.	.	0	Selected	.	Upper West	Rural	.	.	.	Secondary	3	Tube well or	10	No facility/	Yes	Yes	Yes	No	Yes	No	No	Dung	Other	Asbestos/sla	Catholic	Mole-Dagbani	9	.
16	15-19	Month and ye	Completed	19	1309	10	71	2	All woman sa	415	Upper West R	Upper West R	Upper West	Rural	.	1	195	.	191	192	.	.	0	Not selected	.	Upper West	Rural	.	.	.	No education	.	Public tap/s	30	No facility/	No	No	No	No	No	No	No	Earth, sand	Bamboo with	Rustic mat	Catholic	Mole-Dagbani	0	.
39	35-39	Month and ye	Completed	10	1309	12	69	2	All woman sa	416	Brong Ahafo	Brong Ahafo	Brong Ahafo	Urban	.	1	175	.	171	172	.	1	0	Selected	.	Brong Ahafo	Urban	.	.	.	Primary	5	Sachet water	0	Ventilated I	Yes	Yes	Yes	Yes	No	Yes	Yes	Cement	Cement	Asbestos/sla	Other Christ	Grusi	5	.
21	20-24	Month and ye	Completed	22	1309	12	69	2	All woman sa	419	Ashanti Rura	Ashanti Rura	Ashanti	Rural	.	1	165	.	161	162	.	.	0	Selected	.	Ashanti	Rural	.	.	.	Secondary	7	Tube well or	On premises	Ventilated I	Yes	Yes	Yes	Yes	No	No	No	Cement	Cement	Metal	Pentecostal/	Akan	16	.
21	20-24	Month and ye	Completed	28	1309	10	71	2	All woman sa	420	Western Rura	Western Rura	Western	Rural	.	1	25	.	21	22	.	Husband not	0	Not selected	.	Western	Rural	.	.	.	Secondary	3	Tube well or	60	Pit latrine	Yes	Yes	No	No	Yes	No	No	Linoleum/rub	Cement	Asbestos/sla	Catholic	Akan	9	.
31	30-34	Year and age	Completed	29	1309	12	69	2	All woman sa	422	Upper West R	Upper West R	Upper West	Rural	.	1	254	.	251	252	.	1	0	Not selected	.	Upper West	Rural	.	.	.	No education	.	Tube well or	10	No facility/	Yes	Yes	No	No	Yes	No	No	Cement	Cement	Asbestos/sla	Islam	Grusi	0	.
35	35-39	Month and ye	Completed	29	1309	12	69	2	All woman sa	422	Upper West R	Upper West R	Upper West	Rural	.	1	255	.	251	252	.	1	0	Selected	.	Upper West	Rural	.	.	.	No education	.	Public tap/s	10	No facility/	Yes	Yes	Yes	No	Yes	Yes	No	Cement	Cement block	Asbestos/sla	Islam	Grusi	0	.
35	35-39	Month and ye	Completed	30	1309	12	69	2	All woman sa	422	Upper West R	Upper West R	Upper West	Rural	.	1	255	.	251	252	.	1	0	Selected	.	Upper West	Rural	.	.	.	No education	.	Public tap/s	60	No facility/	Yes	No	No	No	Yes	No	No	Earth, sand	Cement block	Asbestos/sla	Islam	Grusi	0	.
36	35-39	Year and age	Completed	7	1309	10	71	2	All woman sa	423	Eastern Rura	Eastern Rura	Eastern	Rural	.	1	125	.	121	122	.	1	0	Not selected	.	Eastern	Rural	.	.	.	No education	.	Tube well or	20	Pit latrine	Yes	Yes	Yes	Yes	Yes	No	No	Cement	Bricks	Asbestos/sla	Islam	Grusi	0	.
28	25-29	Month and ye	Completed	6	1309	10	71	2	All woman sa	423	Eastern Rura	Eastern Rura	Eastern	Rural	.	1	124	.	121	122	.	Husband not	0	Not selected	.	Eastern	Rural	.	.	.	No education	.	Tube well or	30	Pit latrine	No	No	No	No	No	No	No	Cement	Cement	Asbestos/sla	Other Christ	Akan	0	.
44	40-44	Month and ye	Completed	30	1309	11	70	2	All woman sa	424	Volta Rural	Volta Rural	Volta	Rural	.	1	95	.	91	92	.	Husband not	0	Selected	.	Volta	Rural	.	.	.	Primary	3	Public tap/s	8	Pit latrine	Yes	No	Yes	No	No	No	No	Cement	Cement	Asbestos/sla	Catholic	Ewe	3	.
33	30-34	Month and ye	Completed	30	1309	11	70	2	All woman sa	424	Volta Rural	Volta Rural	Volta	Rural	.	1	94	.	91	92	.	1	0	Not selected	.	Volta	Rural	.	.	.	Higher	3	Public tap/s	30	Flush to sep	Yes	Yes	Yes	Yes	No	Yes	Yes	Cement	Cement	Asbestos/sla	Pentecostal/	Ewe	15	.
36	35-39	Month and ye	Completed	20	1309	12	69	2	All woman sa	426	Upper West U	Upper West U	Upper West	Urban	.	1	245	.	241	242	.	1	0	Not selected	.	Upper West	Urban	.	.	.	Primary	5	Public tap/s	5	Ventilated I	Yes	Yes	Yes	No	No	No	No	Cement	Cement	Roofing shin	Islam	Mole-Dagbani	5	.
21	20-24	Month and ye	Completed	20	1309	12	69	2	All woman sa	426	Upper West U	Upper West U	Upper West	Urban	.	1	244	.	241	242	.	1	0	Selected	.	Upper West	Urban	.	.	.	Secondary	6	Tube well or	On premises	Ventilated I	Yes	Yes	Yes	No	No	Yes	No	Woolen carpe	Cement	Metal	Islam	Mole-Dagbani	15	.
25	25-29	Month and ye	Completed	4	1309	10	71	2	All woman sa	427	Eastern Urba	Eastern Urba	Eastern	Urban	.	1	115	.	111	112	.	1	0	Selected	.	Eastern	Urban	.	.	.	Primary	2	Protected we	30	Ventilated I	No	Yes	No	No	No	No	No	Cement	Cement block	Asbestos/sla	Other Christ	Ewe	2	.
[truncated: 1,085 more columns]
